# Supplementary material for: Cryptic variation in RNA-directed DNA-methylation controls lateral root development when auxin signalling is perturbed
Source: Nat Commun. 2020 Jan 10;11:218. doi: 10.1038/s41467-019-13927-3 (PMC6954204; doi:10.1038/s41467-019-13927-3)
Supplement: Supplementary file 5 — Supplementary Dataset 1 [file 41467_2019_13927_MOESM5_ESM.xlsx]

## Sheet: Sheet1
Supplementary Data 1. Lateral root number data of 147 Arabidopsis accessions under control, low Fe, low K, and low KFe environments.
Genotype	Accession ID	Growth Conditions
		Control	Low Fe	Low K	Low KFe
Aa-0	7000	6	3	4	8.33
Ag-0	6897	9.2	11.6	5.4	13.4
Alc-0	6988	2.6	6.2	2.5	3
Alst-1	6989	4	6.2	1.33	1.8
Amel-1	6990	7.25	9.16	3.7	8.28
An-1	6898	5.5	8	4.83	13
Ang-0	8254	5.25	8.16	5.75	8.66
App1-16	5832	8	12	9	9
Ba-1	7014	4.83	6	1.4	11.6
Bay-0	6899	8	13	3.4	14.2
Benk-1	7008	5.75	10	4.2	11
Bg-2	6709	8.6	6.5	4.83	11.2
Bla-1	7015	5.5	0	4	3.5
Boot-1	7026	8.16	12.5	6	12.5
Bor-1	5837	6.75	9.2	2	6.6
Bor-4	6903	6.25	8	4	6
Bsch-0	7032	9.5	7.2	3.66	8
Bu-0	8271	5.2	6.75	2.5	9
Bur-0	6905	11	7.6	7.42	7.75
C24	6906	9.5	13	5.16	13
Ca-0	7062	12	8.5	3.44	10
Can-0	8274	9	5.66	2.83	6.16
Chat-1	7071	7	11.8	2.33	7.4
CIBC-17	6907	9.5	14	4.2	10.6
CIBC5	6730	7.75	5.6	4.33	7.6
Cnt-1	7064	6.11	8.6	2.72	9.4
Col-0	6909	8.83	8.75	5.75	9
Com-1	7092	5.25	5.25	0.28	7.25
Ct-1	6910	8.4	10	3.33	6.16
Cvi-0	6911	4.4	7.5	3.4	3
Da(1)-12	7460	9	12	5.5	10.5
Do-0	7102	6.6	9.8	3.83	7
Dra3-1	8283	7.16	7.25	3	6.33
Duk	6008	8.8	13.66	4.8	11
Eden-2	6913	8.83	13.8	4.83	9.6
Edi-0	6914	7.2	12	3.66	5.2
Ei-2	6915	9	10.25	4	10.5
Es-0	7126	6	9	2.5	7
Est-0	7128	7.66	9.87	3.2	6.77
Fei-0	8215	6	10.6	4	9.6
Ga-0	6919	6.66	7.25	4	7.66
Ge-0	8297	4	8.6	5.2	9.5
Gel-1	7143	6.5	7.6	4.2	6.2
Gie-0	7147	2.25	6.4	2.5	2.4
Got-7	6921	4.2	7.8	3.6	3.33
Gr-1	8300	5.75	7.66	2.33	6.2
Gy-0	8214	6	8.66	3.5	7.75
Ha-0	7163	10.2	10.75	4.83	9.83
Hau-0	7164	10.8	12.5	5.2	9.8
Hey-1	7166	3	3.4	2.4	3.83
Hh-0	7169	5	6.83	3.6	8
Hi-0	8304	6	9	3.75	9.5
Hn-0	7165	6.83	9.66	3.6	10.33
Hod	8235	6	4.5	2.75	4
Hov4-1	8306	5.4	7.66	2.5	6
Hovdala-2	6039	5.5	8.4	4.16	5
HR-5	6924	3.8	5.5	2.75	3.33
Hs-0	8310	7.5	7	2.2	6.5
HSm	8236	6.6	11.2	2.66	8.66
In-0	8311	7.6	6.8	5.8	9.5
Je-0	7181	3	5	2	4.5
JEA	91	6.75	9.625	5	11.2
Jl-3	7424	9.5	9	2.33	7.25
Jm-1	7178	6.75	5	4.2	1.4
Kelsterbach -2	7188	8	11.6	4	9.75
Kelsterbach-4	8420	9	8.25	4.5	10
Kl-5	7199	10.83	10	5.5	11.5
Kn-0	7186	4.8	8.33	5.5	5.75
Kondara	6929	9.16	9.33	3.14	5.83
Kro-0	7206	10.75	13.25	2.5	10.5
Kulturen-1	8240	11	13.8	4.69	11.33
Ler-1	6932	8.66	5.66	6.33	15
Li-7	7231	10.28	11.57	8.5	12.33
Liarum	8241	5.8	10.75	6.6	9.4
Lillo-1	8242	9	6.33	4	9.25
Lip-0	8325	10.33	14.5	9	11.33
Lisse	8430	10.75	8.66	10.75	18.66
Lm-2	8329	6.4	9.5	4.5	12.6
Lom1-1	6042	8.4	12.25	6.66	15.6
Lp2-2	7520	5.2	11.5	4	10.75
Lund	8335	10	12.8	10.2	7.5
Mc-0	7252	9.5	10.1	8.8	10.75
Mh-0	7255	14.4	14.46	10.6	14.4
Mnz-0	7244	9.33	9	3.5	15.43
Ms-0	6938	10.78	11	8	14.83
Mt-0	6939	8.75	11.4	7	15.6
Mz-0	6940	8.2	10.5	6.16	8.5
N13	7438	4.75	3.75	4.2	6.8
Nc-1	7430	3.5	9.5	2	5.25
Nd-1	6942	8.5	9.8	4.8	11.5
NFA-8	6944	10	12.66	8.16	16.75
No-0	7275	9	14.66	7	17.33
Nok-3	6945	9	9.5	7	9.75
Np-0	7268	6	8.25	4.25	5.75
Nw-2	7260	4.66	4.25	4.2	8.4
Nz1	7263	8	11.5	10.8	15
Ob-1	7277	8.4	11.25	5.5	12.8
Old-1	7280	12.5	13	10.2	13
Or-0	7282	13.5	12	4.11	16.33
Ove-0	7287	9.33	14.5	10.4	18.4
Oy-0	6946	6.5	10.33	8.33	9.5
Pla-0	7300	7.75	9.33	10.66	8
Pna-17	7523	8	10.83	6	10.8
Pog-0	7306	5.33	4	6.25	8.25
Pro-0	8213	7.33	11.25	3.83	10
Pu2-23	6951	13.5	16	15	20.75
Ra-0	6958	7.66	10.66	5	10.33
Rak-2	8365	7.375	9.44	4.37	7.28
Ren-1	6959	13.33	15.25	10.33	13.5
Rev-2	6076	6	2.28	9	8.75
Rmx-A180	7525	5	9.33	5.8	12.25
Rou-0	7320	5	6.25	4.8	6.5
RRS-7	7514	9	12.5	6.66	12
Rsch-4	8374	9.2	14.25	8.16	16.6
Rubezhnoe-1	7323	7.5	13	6.25	5.5
Sanna-2	8376	6.2	9	4.16	11.4
Sap-0	8378	10.25	11	7.4	8.16
Se-0	6961	8.33	12.25	7.75	11.6
Sei-0	7333	5.6	9.66	4.5	9.25
Shahdara	6962	7.5	8.66	5.5	11.2
Si-0	7337	5.125	8.4	6.16	10.6
Sq-8	6967	7	12.5	5.5	11.2
St-0	8387	8	7.33	6.4	7
Ste-0	7346	5.8	9.5	7.75	10.5
Ste-3	2290	4.8	7	4.25	13.33
T1080	6098	5.75	9.25	5	7
T1110	6100	8	12	7	14
T1130	6102	7.66	10	6.66	9.66
Ta-0	8389	7.2	15	5.66	4.6
Tamm-2	6968	3	2.4	2.4	3.66
Ting-1	7354	7.25	7.4	3.33	5.6
Tomegap-2	6242	10.66	13.5	5	11.75
Ts-1	6970	5.5	7.2	3.75	8
Tscha-1	7372	10.66	16.5	5.66	16.8
Tsu-0	7373	7.83	10	6	9.83
Ty-0	7351	6.66	7	6.16	6.25
Ull2-3	6973	7.16	9.6	5.66	11.6
Ull2-5	6974	4	5.33	6.5	4
Uod-7	6976	9.33	10.33	7.8	13.4
Utrecht	7382	7.25	7.4	5	12
Van-0	6977	7	6.8	6.83	9
Wa-1	6978	5.4	7.8	8.5	8.75
WAR	7477	6.2	7	5.5	12.33
Wl-0	7411	10.85	12	7.11	15.12
Ws-0	6980	7.25	8.33	5	14.25
Yo-0	6983	7	8.9	7.2	7.75
Zu-1	7418	6	5.8	4.25	5.2
