# Supplementary material for: Cryptic variation in RNA-directed DNA-methylation controls lateral root development when auxin signalling is perturbed
Source: Nat Commun. 2020 Jan 10;11:218. doi: 10.1038/s41467-019-13927-3 (PMC6954204; doi:10.1038/s41467-019-13927-3)
Supplement: Supplementary file 6 — Supplementary Dataset 2 [file 41467_2019_13927_MOESM6_ESM.xlsx]

## Sheet: Sheet1
Supplementary Data 2. Amino acid polymorphisms (MAF>0.05) in the predicted protein sequences of CLSY1 and lateral root (LR) number under low K in 156 Arabidopsis accessions.
Genotype	Access-ion ID	Panel	CLSY1 amino acid position													LR number under low K
			9	52	61	69	249	375	401	444	537	538	539	992	1099
Anholt-1	6680	1001 genome	F	D	I	I	P	S	N	N	-	D	D	V	K	4
Ga-0	6919	RegMap	F	D	I	I	P	S	N	N	-	D	D	V	K	4
Ha-0	7163	RegMap	F	D	I	I	P	S	N	N	-	D	D	V	K	4.83
Kl-5	7199	RegMap	F	D	I	I	P	S	N	N	-	D	D	V	K	5.5
Li-7	7231	RegMap	F	D	I	I	P	S	N	N	-	D	D	V	K	8.5
Hi-0	8304	RegMap	F	D	I	I	P	S	N	N	E	D	-	V	K	3.75
Ei-2	6915	RegMap	F	D	I	I	P	S	N	N	E	D	D	V	K	4
HSm	8236	RegMap	F	D	I	I	P	S	N	N	E	D	D	V	K	2.66
Jl-3	7424	RegMap	F	D	I	I	P	S	N	N	E	D	D	V	K	2.33
Lp2-2	7520	RegMap	F	D	I	I	P	S	N	N	E	D	D	V	K	4
Old-1	7280	RegMap	F	D	I	I	P	S	N	N	E	D	D	V	K	10.2
Rak-2	8365	RegMap	F	D	I	I	P	S	N	N	E	D	D	V	K	4.37
Rou-0	7320	RegMap	F	D	I	I	P	S	N	N	E	D	D	V	K	4.8
Se-0	6961	RegMap	F	D	I	I	P	S	N	N	E	D	D	V	K	7.75
T1110	6100	RegMap	F	D	I	I	P	S	N	N	E	D	D	V	K	7
Tomegap-2	6242	RegMap	F	D	I	I	P	S	N	N	E	D	D	V	K	5
Ts-1	6970	RegMap	F	D	I	I	P	S	N	N	E	D	D	V	K	3.75
Wa-1	6978	RegMap	F	D	I	I	P	S	N	N	E	D	D	V	K	8.5
Rmx-A180	7525	RegMap	F	D	I	I	P	S	S	N	-	D	D	V	K	5.8
Got-7	6921	RegMap	F	D	I	I	P	S	S	N	D	D	D	V	K	3.6
Hey-1	7166	RegMap	F	D	I	I	P	S	S	N	D	D	D	V	K	2.4
N13	7438	RegMap	F	D	I	I	P	S	S	N	E	D	D	I	K	4.2
Rubezhnoe-1	7323	RegMap	F	D	I	I	P	S	S	N	E	D	D	I	K	6.25
Hod	8235	RegMap	F	D	I	I	P	S	S	N	E	D	D	I	T	2.75
Mh-0	7255	RegMap	F	D	I	I	P	S	S	N	E	D	D	I	T	10.6
Nz1	7263	RegMap	F	D	I	I	P	S	S	N	E	D	D	I	T	10.8
Or-0	7282	RegMap	F	D	I	I	P	S	S	N	E	D	D	I	T	4.11
Oy-0	6946	RegMap	F	D	I	I	P	S	S	N	E	D	D	I	T	8.33
Altai-5	9758	1001 genome	F	D	I	I	P	S	S	N	E	D	D	V	K	9.4
Amel-1	6990	RegMap	F	D	I	I	P	S	S	N	E	D	D	V	K	3.7
An-1	6898	RegMap	F	D	I	I	P	S	S	N	E	D	D	V	K	4.83
Ang-0	8254	RegMap	F	D	I	I	P	S	S	N	E	D	D	V	K	5.75
App1-16	5832	RegMap	F	D	I	I	P	S	S	N	E	D	D	V	K	9
Benk-1	7008	RegMap	F	D	I	I	P	S	S	N	E	D	D	V	K	4.2
Bg-2	6709	RegMap	F	D	I	I	P	S	S	N	E	D	D	V	K	4.83
Bla-1	7015	RegMap	F	D	I	I	P	S	S	N	E	D	D	V	K	4
Bor-1	5837	RegMap	F	D	I	I	P	S	S	N	E	D	D	V	K	2
Bor-4	6903	RegMap	F	D	I	I	P	S	S	N	E	D	D	V	K	4
Bsch-0	7032	RegMap	F	D	I	I	P	S	S	N	E	D	D	V	K	3.66
CIBC5	6730	RegMap	F	D	I	I	P	S	S	N	E	D	D	V	K	4.33
Col-0	6909	RegMap	F	D	I	I	P	S	S	N	E	D	D	V	K	5.75
Ct-1	6910	RegMap	F	D	I	I	P	S	S	N	E	D	D	V	K	3.3
Da(1)-12	7460	RegMap	F	D	I	I	P	S	S	N	E	D	D	V	K	5.5
Dja-1	766	1001 genome	F	D	I	I	P	S	S	N	E	D	D	V	K	6.33
Do-0	7102	RegMap	F	D	I	I	P	S	S	N	E	D	D	V	K	3.83
Duk	6008	RegMap	F	D	I	I	P	S	S	N	E	D	D	V	K	4.8
Eden-2	6913	RegMap	F	D	I	I	P	S	S	N	E	D	D	V	K	4.83
Est-0	7128	RegMap	F	D	I	I	P	S	S	N	E	D	D	V	K	3.2
Hau-0	7164	RegMap	F	D	I	I	P	S	S	N	E	D	D	V	K	5.2
Hh-0	7169	RegMap	F	D	I	I	P	S	S	N	E	D	D	V	K	3.6
Hov4-1	8306	RegMap	F	D	I	I	P	S	S	N	E	D	D	V	K	2.5
Hovdala-2	6039	RegMap	F	D	I	I	P	S	S	N	E	D	D	V	K	4.16
HR-5	6924	RegMap	F	D	I	I	P	S	S	N	E	D	D	V	K	2.75
Hs-0	8310	RegMap	F	D	I	I	P	S	S	N	E	D	D	V	K	2.2
In-0	8311	RegMap	F	D	I	I	P	S	S	N	E	D	D	V	K	5.8
JEA	91	RegMap	F	D	I	I	P	S	S	N	E	D	D	V	K	5
Kondara	6929	RegMap	F	D	I	I	P	S	S	N	E	D	D	V	K	3.14
Ler-1	6932	RegMap	F	D	I	I	P	S	S	N	E	D	D	V	K	6.33
Liarum	8241	RegMap	F	D	I	I	P	S	S	N	E	D	D	V	K	6.6
Lip-0	8325	RegMap	F	D	I	I	P	S	S	N	E	D	D	V	K	9
Lund	8335	RegMap	F	D	I	I	P	S	S	N	E	D	D	V	K	10.2
Mnz-0	7244	RegMap	F	D	I	I	P	S	S	N	E	D	D	V	K	3.5
Ms-0	6938	RegMap	F	D	I	I	P	S	S	N	E	D	D	V	K	8
Mt-0	6939	RegMap	F	D	I	I	P	S	S	N	E	D	D	V	K	7
Mz-0	6940	RegMap	F	D	I	I	P	S	S	N	E	D	D	V	K	6.16
Nd-1	6942	RegMap	F	D	I	I	P	S	S	N	E	D	D	V	K	4.8
Nemrut-1	9993	1001 genome	F	D	I	I	P	S	S	N	E	D	D	V	K	4.83
Neo-6	772	1001 genome	F	D	I	I	P	S	S	N	E	D	D	V	K	7.5
No-0	7275	RegMap	F	D	I	I	P	S	S	N	E	D	D	V	K	7
Nw-2	7260	RegMap	F	D	I	I	P	S	S	N	E	D	D	V	K	4.2
Pla-0	7300	RegMap	F	D	I	I	P	S	S	N	E	D	D	V	K	10.6
Pna-17	7523	RegMap	F	D	I	I	P	S	S	N	E	D	D	V	K	6
Rld-1	7471	1001 genome	F	D	I	I	P	S	S	N	E	D	D	V	K	7.375
Rsch-4	8374	RegMap	F	D	I	I	P	S	S	N	E	D	D	V	K	8.16
Si-0	7337	RegMap	F	D	I	I	P	S	S	N	E	D	D	V	K	6.16
Ste-0	7346	RegMap	F	D	I	I	P	S	S	N	E	D	D	V	K	7.75
T1080	6098	RegMap	F	D	I	I	P	S	S	N	E	D	D	V	K	5
Ting-1	7354	RegMap	F	D	I	I	P	S	S	N	E	D	D	V	K	3.33
Tscha-1	7372	RegMap	F	D	I	I	P	S	S	N	E	D	D	V	K	5.66
Tsu-0	7373	RegMap	F	D	I	I	P	S	S	N	E	D	D	V	K	6
Ull2-5	6974	RegMap	F	D	I	I	P	S	S	N	E	D	D	V	K	6.5
Uod-7	6976	RegMap	F	D	I	I	P	S	S	N	E	D	D	V	K	7.8
Utrecht	7382	RegMap	F	D	I	I	P	S	S	N	E	D	D	V	K	5
WAR	7477	RegMap	F	D	I	I	P	S	S	N	E	D	D	V	K	5.5
Dra3-1	8283	RegMap	F	D	I	I	P	S	S	T	E	D	D	V	K	3
Gel-1	7143	RegMap	F	D	I	I	P	S	S	T	E	D	D	V	K	4.2
Hn-0	7165	RegMap	F	D	I	I	P	S	S	T	E	D	D	V	K	3.6
Pu2-23	6951	RegMap	F	D	I	I	P	S	S	T	E	D	D	V	K	15
Wl-0	7411	RegMap	F	D	I	I	P	S	S	T	E	D	D	V	K	7.11
Gy-0	8214	RegMap	F	D	I	I	P	T	S	N	D	D	D	V	K	3.5
Bu-0	8271	RegMap	F	D	I	I	P	T	S	N	E	D	D	V	K	2.5
C24	6906	RegMap	F	D	I	I	P	T	S	N	E	D	D	V	K	5.16
Kelsterbach-4	8420	RegMap	F	D	I	I	P	T	S	N	E	D	D	V	K	4.5
Kulturen-1	8240	RegMap	F	D	I	I	P	T	S	N	E	D	D	V	K	4.69
Sei-0	7333	RegMap	F	D	I	I	P	T	S	N	E	D	D	V	K	4.5
Lm-2	8329	RegMap	F	D	L	V	P	S	S	N	E	D	-	V	K	4.5
Pog-0	7306	RegMap	F	D	L	V	P	S	S	N	E	D	-	V	K	6.25
Nc-1	7430	RegMap	F	D	L	V	P	S	S	N	E	D	D	V	K	2
Es-0	7126	RegMap	F	D	L	V	R	S	S	N	E	D	-	V	K	2.5
Mc-0	7252	RegMap	F	D	L	V	R	S	S	N	E	D	-	V	K	8.8
Nok-3	6945	RegMap	F	D	L	V	R	S	S	N	E	D	-	V	K	7
Ren-1	6959	RegMap	F	D	L	V	R	S	S	N	E	D	-	V	K	10.33
RRS-7	7514	RegMap	F	D	L	V	R	S	S	N	E	D	-	V	K	6.66
Cal-0	7061	1001 genome	F	D	L	V	R	S	S	N	E	D	D	V	K	9.75
Sanna-2	8376	RegMap	F	N	I	I	P	S	S	N	-	D	D	V	K	4.16
Aa-0	7000	RegMap	F	N	I	I	P	S	S	N	E	D	D	V	K	4
CIBC-17	6907	RegMap	F	N	I	I	P	S	S	N	E	D	D	V	K	4.2
Gie-0	7147	RegMap	F	N	I	I	P	S	S	N	E	D	D	V	K	2.5
Gr-1	8300	RegMap	F	N	I	I	P	S	S	N	E	D	D	V	K	2.33
Np-0	7268	RegMap	F	N	I	I	P	S	S	N	E	D	D	V	K	4.25
Ty-0	7351	RegMap	F	N	I	I	P	S	S	N	E	D	D	V	K	6.16
Van-0	6977	RegMap	F	N	I	I	P	S	S	N	E	D	D	V	K	6.83
Yo-0	6983	RegMap	F	N	I	I	P	S	S	N		D	D	V	K	7.2
Ge-0	8297	RegMap	F	N	I	I	R	S	S	N	E	D	-	V	K	5.2
Ra-0	6958	RegMap	F	N	I	I	R	S	S	N	E	D	-	V	K	5.15
Can-0	8274	RegMap	V	D	L	V	R	S	S	N	E	D	-	V	K	2.83
Kn-0	7186	RegMap	V	D	L	V	R	S	S	N	E	D	-	V	K	5.5
Lisse	8430	RegMap	V	D	L	V	R	S	S	N	E	D	-	V	K	10.75
Ove-0	7287	RegMap	V	D	L	V	R	S	S	N	E	D	-	V	K	10.4
Ws-0	6980	RegMap	V	D	L	V	R	S	S	N	E	D	-	V	K	5
Bur-0	6905	RegMap	V	D	L	V	R	S	S	N	E	D	D	V	K	7.42
Cnt-1	7064	RegMap	V	D	L	V	R	S	S	N	E	D	D	V	K	2.72
Cvi-0	6911	RegMap	V	D	L	V	R	S	S	N	E	D	D	V	K	3.4
Kro-0	7206	RegMap	V	D	L	V	R	S	S	N	E	D	D	V	K	2.5
Lom1-1	6042	RegMap	V	D	L	V	R	S	S	N	E	D	D	V	K	6.66
NFA-8	6944	RegMap	V	D	L	V	R	S	S	N	E	D	D	V	K	8.16
Rev-2	6076	RegMap	V	D	L	V	R	S	S	N	E	D	D	V	K	9
St-0	8387	RegMap	V	D	L	V	R	S	S	N	E	D	D	V	K	6.4
Ste-3	2290	RegMap	V	D	L	V	R	S	S	N	E	D	D	V	K	4.25
Tamm-2	6968	RegMap	V	D	L	V	R	S	S	N	E	D	D	V	K	2.4
Ull2-3	6973	RegMap	V	D	L	V	R	S	S	N	E	D	D	V	K	5.66
Ko-2	7427	1001 genome	F	D	I	I	P	S	S	N	E	E	D	V	K	3.5
Ped-0	9947	1001 genome	F	D	I	I	P	S	S	N	E	E	D	V	K	3.4
Sap-0	8378	RegMap	F	D	I	I	P	S	S	N	E	E	D	V	K	7.4
Stw-0	7347	1001 genome	F	D	I	I	P	S	S	N	E	E	D	V	K	3.75
Zu-1	7418	RegMap	F	D	I	I	P	S	S	N	E	E	D	V	K	4.25
Alc-0	6988	RegMap	F	D	I	V	P	S	S	N	E	E	D	V	K	2.5
Ba-1	7014	RegMap	F	D	I	V	P	S	S	N	E	E	D	V	K	1.4
Chat-1	7071	RegMap	F	D	L	V	P	S	S	N	E	E	D	V	K	2.33
Pro-0	8213	RegMap	F	D	L	V	P	S	S	N	E	E	D	V	K	3.83
Slavi-1	9985	1001 genome	F	D	L	V	P	S	S	N	E	E	D	V	K	6.85
Sq-8	6967	RegMap	F	D	L	V	P	S	S	N	E	E	D	V	K	5.5
Su-0	7342	1001 genome	F	D	L	V	P	S	S	N	E	E	D	V	K	4.6
Ta-0	8389	RegMap	F	D	L	V	P	S	S	N	E	E	D	V	K	5.66
Ag-0	6897	RegMap	V	D	I	V	P	S	S	N	E	E	D	V	K	5.4
Ca-0	7062	RegMap	V	D	I	V	P	S	S	N	E	E	D	V	K	3.44
Anz-0	9759	1001 genome	V	D	L	V	P	S	S	N	E	E	D	V	K	3
Boot-1	7026	RegMap	V	D	L	V	P	S	S	N	E	E	D	V	K	6
Cdm-0	9943	1001 genome	V	D	L	V	P	S	S	N	E	E	D	V	K	2.83
Edi-0	6914	RegMap	V	D	L	V	P	S	S	N	E	E	D	V	K	3.66
Je-0	7181	RegMap	V	D	L	V	P	S	S	N	E	E	D	V	K	2
Kar-1	763	1001 genome	V	D	L	V	P	S	S	N	E	E	D	V	K	5.6
Lillo-1	8242	RegMap	V	D	L	V	P	S	S	N	E	E	D	V	K	4
Mer-6	9946	1001 genome	V	D	L	V	P	S	S	N	E	E	D	V	K	2.75
Xan-1	10014	1001 genome	V	D	L	V	P	S	S	N	E	E	D	V	K	3.45
Fei-0	8215	RegMap	V	D	L	V	R	S	S	N	E	E	D	V	K	4
