# Supplementary material for: Cryptic variation in RNA-directed DNA-methylation controls lateral root development when auxin signalling is perturbed
Source: Nat Commun. 2020 Jan 10;11:218. doi: 10.1038/s41467-019-13927-3 (PMC6954204; doi:10.1038/s41467-019-13927-3)
Supplement: Supplementary file 7 — Source Data File [file 41467_2019_13927_MOESM7_ESM.xlsx]

## Sheet: Fig 1b,d
Fig. 1b (Percent roots at different stages of lateral root developmental under control, low Fe, low K, and low KFe conditions)	Genotype	Lateral root developmental stage	Growth condition	Experiment 1	Experiment 2	Experiment 3	Experiment 4		Fig. 1d (Mean lateral root numbers in 147 Arabidopsis accessions under control and low K conditions)	accession name	accessionid	Growth Conditions
	Col-0	I	Control	0	0	0	0					Control	Low K
	Col-0	I	Low Fe	0	0	0	0			Aa-0	7000	6	4
	Col-0	I	Low K	7.69231	6.66667	9.52381	13.0435			Ag-0	6897	9.2	5.4
	Col-0	I	Low Kfe	0	0	0	0			Alc-0	6988	2.6	2.5
	clsy1-5	I	Control	0	0	0	0			Alst-1	6989	4	1.33333
	clsy1-5	I	Low Fe	0	0	0	0			Amel-1	6990	7.25	3.7
	clsy1-5	I	Low K	16.6667	16.6667	25	10.5263			An-1	6898	5.5	4.83333
	clsy1-5	I	Low Kfe	0	0	0	0			Ang-0	8254	5.25	5.75
	clsy1-7	I	Control	0	0	0	0			App1-16	5832	8	9
	clsy1-7	I	Low Fe	0	0	0	0			Ba-1	7014	4.83333	1.4
	clsy1-7	I	Low K	15.3846	16.6667	14.2857	16.6667			Bay-0	6899	8	3.4
	clsy1-7	I	Low Kfe	0	0	0	0			Benk-1	7008	5.75	4.2
	Col-0	II	Control	16.6667	20	10	21.4286			Bg-2	6709	8.6087	4.83333
	Col-0	II	Low Fe	11.1111	16.6667	6.66667	20			Bla-1	7015	5.5	4
	Col-0	II	Low K	23.0769	26.6667	33.3333	21.7391			Boot-1	7026	8.16667	6
	Col-0	II	Low Kfe	10	13.3333	15	18.1818			Bor-1	5837	6.75	2
	clsy1-5	II	Control	11.1111	18.75	21.0526	18.1818			Bor-4	6903	6.25	4
	clsy1-5	II	Low Fe	11.1111	7.14286	14.2857	22.2222			Bsch-0	7032	9.5	3.66667
	clsy1-5	II	Low K	44.4444	37.5	41.6667	47.3684			Bu-0	8271	5.2	2.5
	clsy1-5	II	Low Kfe	8.33333	13.3333	11.1111	16.6667			Bur-0	6905	11	7.42857
	clsy1-7	II	Control	18.1818	23.0769	9.09091	12.5			C24	6906	9.5	5.16667
	clsy1-7	II	Low Fe	10	13.3333	12.5	22.2222			Ca-0	7062	12	3.44444
	clsy1-7	II	Low K	46.1538	38.8889	47.619	44.4444			Can-0	8274	9	2.83333
	clsy1-7	II	Low Kfe	18.1818	13.3333	14.2857	25			Chat-1	7071	7	2.33333
	Col-0	III	Control	83.3333	80	90	78.5714			CIBC-17	6907	9.5	4.2
	Col-0	III	Low Fe	88.8889	83.3333	93.3333	80			CIBC5	6730	7.75	4.33333
	Col-0	III	Low K	69.2308	66.6667	57.1429	65.2174			Cnt-1	7064	6.11111	2.72727
	Col-0	III	Low Kfe	90	86.6667	85	81.8182			Col-0	6909	8.83333	5.75
	clsy1-5	III	Control	88.8889	81.25	78.9474	81.8182			Com-1	7092	5.25	0.285714
	clsy1-5	III	Low Fe	88.8889	92.8571	85.7143	77.7778			Ct-1	6910	8.4	3.33333
	clsy1-5	III	Low K	38.8889	45.8333	33.3333	42.1053			Cvi-0	6911	4.4	3.4
	clsy1-5	III	Low Kfe	91.6667	86.6667	88.8889	83.3333			Da(1)-12	7460	9	5.5
	clsy1-7	III	Control	81.8182	76.9231	90.9091	87.5			Do-0	7102	6.6	3.83333
	clsy1-7	III	Low Fe	90	86.6667	87.5	77.7778			Dra3-1	8283	7.16667	3
	clsy1-7	III	Low K	46.1538	50	38.0952	44.4444			Duk	6008	8.8	4.8
	clsy1-7	III	Low Kfe	81.8182	86.6667	85.7143	75			Eden-2	6913	8.83333	4.83333
										Edi-0	6914	7.2	3.66667
										Ei-2	6915	9	4
										Es-0	7126	6	2.5
										Est-0	7128	7.66667	3.2
										Fei-0	8215	6	4
										Ga-0	6919	6.66667	4
										Ge-0	8297	4	5.2
										Gel-1	7143	6.5	4.2
										Gie-0	7147	2.25	2.5
										Got-7	6921	4.2	3.6
										Gr-1	8300	5.75	2.33333
										Gy-0	8214	6	3.5
										Ha-0	7163	10.2	4.83333
										Hau-0	7164	10.8	5.2
										Hey-1	7166	3	2.4
										Hh-0	7169	5	3.6
										Hi-0	8304	6	3.75
										Hn-0	7165	6.83333	3.6
										Hod	8235	6	2.75
										Hov4-1	8306	5.4	2.5
										Hovdala-2	6039	5.5	4.16667
										HR-5	6924	3.8	2.75
										Hs-0	8310	7.5	2.2
										HSm	8236	6.6	2.66667
										In-0	8311	7.6	5.8
										Je-0	7181	3	2
										JEA	91	6.75	5
										Jl-3	7424	9.5	2.33333
										Jm-1	7178	6.75	4.2
										Kelsterbach -2	7188	8	4
										Kelsterbach-4	8420	9	4.5
										Kl-5	7199	10.8333	5.5
										Kn-0	7186	4.8	5.5
										Kondara	6929	9.16667	3.14286
										Kro-0	7206	10.75	2.5
										Kulturen-1	8240	11	4.69444
										Ler-1	6932	8.66667	6.33333
										Li-7	7231	10.2857	8.5
										Liarum	8241	5.8	6.6
										Lillo-1	8242	9	4
										Lip-0	8325	10.3333	9
										Lisse	8430	10.75	10.75
										Lm-2	8329	6.4	4.5
										Lom1-1	6042	8.4	6.66667
										Lp2-2	7520	5.2	4
										Lund	8335	10	10.2
										Mc-0	7252	9.5	8.8
										Mh-0	7255	14.4	10.6
										Mnz-0	7244	9.33333	3.5
										Ms-0	6938	10.7826	8
										Mt-0	6939	8.75	7
										Mz-0	6940	8.2	6.16667
										N13	7438	4.75	4.2
										Nc-1	7430	3.5	2
										Nd-1	6942	8.5	4.8
										NFA-8	6944	10	8.16667
										No-0	7275	9	7
										Nok-3	6945	9	7
										Np-0	7268	6	4.25
										Nw-2	7260	4.66667	4.2
										Nz1	7263	8	10.8
										Ob-1	7277	8.4	5.5
										Old-1	7280	12.5	10.2
										Or-0	7282	13.5	4.11111
										Ove-0	7287	9.33333	10.4
										Oy-0	6946	6.5	8.33333
										Pla-0	7300	7.75	10.6667
										Pna-17	7523	8	6
										Pog-0	7306	5.33333	6.25
										Pro-0	8213	7.33333	3.83333
										Pu2-23	6951	13.5	15
										Ra-0	6958	7.66667	5
										Rak-2	8365	7.375	4.375
										Ren-1	6959	13.3333	10.3333
										Rev-2	6076	6	9
										Rmx-A180	7525	5	5.8
										Rou-0	7320	5	4.8
										RRS-7	7514	9	6.66667
										Rsch-4	8374	9.2	8.16667
										Rubezhnoe-1	7323	7.5	6.25
										Sanna-2	8376	6.2	4.16667
										Sap-0	8378	10.25	7.4
										Se-0	6961	8.33333	7.75
										Sei-0	7333	5.6	4.5
										Shahdara	6962	7.5	5.5
										Si-0	7337	5.125	6.16667
										Sq-8	6967	7	5.5
										St-0	8387	8	6.4
										Ste-0	7346	5.8	7.75
										Ste-3	2290	4.8	4.25
										T1080	6098	5.75	5
										T1110	6100	8	7
										T1130	6102	7.66667	6.66667
										Ta-0	8389	7.2	5.66667
										Tamm-2	6968	3	2.4
										Ting-1	7354	7.25	3.33333
										Tomegap-2	6242	10.6667	5
										Ts-1	6970	5.5	3.75
										Tscha-1	7372	10.6667	5.66667
										Tsu-0	7373	7.83333	6
										Ty-0	7351	6.66667	6.16667
										Ull2-3	6973	7.16667	5.66667
										Ull2-5	6974	4	6.5
										Uod-7	6976	9.33333	7.8
										Utrecht	7382	7.25	5
										Van-0	6977	7	6.83333
										Wa-1	6978	5.4	8.5
										WAR	7477	6.2	5.5
										Wl-0	7411	10.8571	7.11111
										Ws-0	6980	7.25	5
										Yo-0	6983	7	7.2
										Zu-1	7418	6	4.25

## Sheet: Fig 2b,c
Fig. 2b (Quantitative complementation tests: mean and S.E lateral root numers in control and low K)									Fig. 2c (Quantitative complementation tests: mean relative shoot dry weight (Low K/control))	Genotype	Mean		SE
	Control	Mean				S.E				Col-0	0.84558		0.0349396
	Crosses	Col-0	clsy1-7		Crosses	Col-0	clsy1-7			clsy1-7	0.598622		0.0343844
	Col-0 (Allele D)	7.5	7.59375		Col-0 (Allele D)	0.379806	0.367147			Mnz-0	0.850302		0.0389963
	Mnz-0 (Allele D)	8.67347	8.94595		Mnz-0 (Allele D)	0.232166	0.314671			Pog-0	1.03741		0.0573891
	Pog-0 (Allele D)	8.48	8.375		Pog-0 (Allele D)	0.306159	0.204535			Ove-0	0.98739		0.041051
	Ove-0 (Allele D)	8.75	8.55263		Ove-0 (Allele D)	0.322133	0.225341			Rak-2	0.743998		0.0361478
	Rak-2 (Allele D)	8.07143	7.57143		Rak-2 (Allele D)	0.144828	0.226712			Chat-1	0.683099		0.0378915
	Fei-0 (Allele E)	7.51282	7.36364		Fei-0 (Allele E)	0.243323	0.267629			Fei-0	0.657713		0.0371139
	Chat-1 (Allele E)	7.95	7.96429		Chat-1 (Allele E)	0.290777	0.467126			F1 (Col-0 x Col-0)	0.874147		0.0419768
	Parents				Parents					F1 (Col x clsy1-7)	0.8703		0.0443536
	Chat-1	8.07143			Col-0	0.459079				F1 (Mnz-0 x Col-0)	0.828913		0.0355467
	Col-0	7.78571			clsy1-7	0.548275				F1 (Mnz-0 x clsy1-7)	0.817814		0.0312312
	Fei-0	7.28571			Mnz-0	0.573064				F1 (Pog-0 x Col-0)	0.875926		0.0223118
	Pog-0	6.52941			Pog-0	0.333405				F1 (Pog-0x clsy1-7)	0.865058		0.0310803
	Mnz-0	9.46154			Ove-0	0.579256				F1 (Ove-0 x Col-0)	0.904554		0.0266152
	Ove-0	9.09091			Rak-2	0.279455				F1 (Ove-0x clsy1-7)	0.88904		0.0289434
	clsy1-7	8.11765			Chat-1	0.354938				F1 (Rak-2 x Col-0)	0.836068		0.0355266
	Rak-2	5.8			Fei-0	0.512431				F1 (Rak-2 x clsy1-7)	0.843631		0.0355199
										F1 (Fei-0 x Col-0)	0.853155		0.0263579
	Low K	Mean				S.E				F1 (Fei-0 x clsy1-7)	0.711706		0.0270174
	Crosses	Col-0	clsy1-7		Crosses	Col-0	clsy1-7			F1 (Chat-1 x Col-0)	0.835976		0.0336684
	Col-0 (Allele D)	6.36667	6.44118		Col-0 (Allele D)	0.440698	0.310801			F1 (Chat-1 x clsy1-7)	0.573362		0.0326821
	Mnz-0 (Allele D)	7.04167	6.84444		Mnz-0 (Allele D)	0.272821	0.250163
	Pog-0 (Allele D)	6.81395	6.73469		Pog-0 (Allele D)	0.205828	0.227332
	Ove-0 (Allele D)	6.97727	7.05263		Ove-0 (Allele D)	0.271026	0.232334
	Rak-2 (Allele D)	6.27586	6.46429		Rak-2 (Allele D)	0.242608	0.232778
	Fei-0 (Allele E)	6.28	5.03922		Fei-0 (Allele E)	0.189608	0.26116
	Chat-1 (Allele E)	6.18421	4.08		Chat-1 (Allele E)	0.299015	0.235329
	Parents				Parents
	Col-0	6.31579			Col-0	0.426139
	clsy1-7	4.09091			clsy1-7	0.300858
	Mnz-0	5.94118			Mnz-0	0.496092
	Pog-0	6.66667			Pog-0	0.57735
	Ove-0	9.35294			Ove-0	0.55533
	Rak-2	3.5625			Rak-2	0.446922
	Chat-1	4.26087			Chat-1	0.275605
	Fei-0	3.86957			Fei-0	0.211379

## Sheet: Fig 3b,c
Fig. 3b (IAA27 relative mRNA in Col-0 and RdDM mutants under control and low K conditions)	Genotype	Condition	Sample ID	IAA27 relative mRNA		Fig. 3c (Lateral root numbers of Col-0 and transgenic lines expressing IAA27 under the control of estradiol inducible promoter under control and low K conditions)	Genotype	Growth condition	Treatment	Plant ID	Lateral root number
	Col-0	Control	Sample 1	0.0998239			Col-0	Control	Mock	Plant 1	5
	Col-0	Control	Sample 2	0.149035			Col-0	Control	Mock	Plant 2	6
	Col-0	Control	Sample 3	0.154461			Col-0	Control	Mock	Plant 3	6
	Col-0	Control	Sample 4	0.11629			Col-0	Control	Mock	Plant 4	8
	Col-0	Low K	Sample 1	0.180332			Col-0	Control	Mock	Plant 5	4
	Col-0	Low K	Sample 2	0.144364			Col-0	Control	Mock	Plant 6	6
	Col-0	Low K	Sample 3	0.122236			Col-0	Control	Mock	Plant 7	5
	Col-0	Low K	Sample 4	0.105503			Col-0	Control	Mock	Plant 8	6
	clsy1-7	Control	Sample 1	0.270117			Col-0	Control	Mock	Plant 9	6
	clsy1-7	Control	Sample 2	0.303501			Col-0	Control	Mock	Plant 10	8
	clsy1-7	Control	Sample 3	0.359214			Col-0	Control	Mock	Plant 11	5
	clsy1-7	Control	Sample 4	0.325249			Col-0	Control	Mock	Plant 12	7
	clsy1-7	Control	Sample 5	0.3277			Col-0	Control	Mock	Plant 13	6
	clsy1-7	Low K	Sample 1	0.451744			Col-0	Control	Mock	Plant 14	9
	clsy1-7	Low K	Sample 2	0.253689			Col-0	Control	Mock	Plant 15	9
	clsy1-7	Low K	Sample 3	0.268869			Col-0	Control	Mock	Plant 16	4
	clsy1-7	Low K	Sample 4	0.29004			Col-0	Control	Mock	Plant 17	9
	clsy1-7	Low K	Sample 5	0.42733			Col-0	Control	Mock	Plant 18	8
	clsy1-5	Control	Sample 1	0.488753			Col-0	Control	Mock	Plant 19	10
	clsy1-5	Control	Sample 2	0.439424			Col-0	Control	Mock	Plant 20	5
	clsy1-5	Control	Sample 3	0.206922			Col-0	Control	Mock	Plant 21	7
	clsy1-5	Control	Sample 4	0.272849			Col-0	Control	Mock	Plant 22	10
	clsy1-5	Low K	Sample 1	0.369466			Col-0	Control	Mock	Plant 23	10
	clsy1-5	Low K	Sample 2	0.299019			Col-0	Control	Mock	Plant 24	11
	clsy1-5	Low K	Sample 3	0.447435			Col-0	Control	Mock	Plant 25	9
	clsy1-5	Low K	Sample 4	0.248711			Col-0	Control	Mock	Plant 26	7
	nrpd1.3	Control	Sample 1	0.238401			Col-0	Control	Mock	Plant 27	7
	nrpd1.3	Control	Sample 2	0.724058			Col-0	Control	Mock	Plant 28	9
	nrpd1.3	Control	Sample 3	0.768872			Col-0	Control	Mock	Plant 29	9
	nrpd1.3	Control	Sample 4	0.40133			Col-0	Low K	Mock	Plant 1	3
	nrpd1.3	Low K	Sample 1	0.282871			Col-0	Low K	Mock	Plant 2	3
	nrpd1.3	Low K	Sample 2	0.512296			Col-0	Low K	Mock	Plant 3	4
	nrpd1.3	Low K	Sample 3	0.588295			Col-0	Low K	Mock	Plant 4	5
	nrpd1.3	Low K	Sample 4	0.337594			Col-0	Low K	Mock	Plant 5	3
	rdr2	Control	Sample 1	0.56745			Col-0	Low K	Mock	Plant 6	3
	rdr2	Control	Sample 2	0.475672			Col-0	Low K	Mock	Plant 7	3
	rdr2	Control	Sample 3	0.325974			Col-0	Low K	Mock	Plant 8	6
	rdr2	Control	Sample 4	0.412632			Col-0	Low K	Mock	Plant 9	6
	rdr2	Low K	Sample 1	0.353547			Col-0	Low K	Mock	Plant 10	4
	rdr2	Low K	Sample 2	0.679476			Col-0	Low K	Mock	Plant 11	4
	rdr2	Low K	Sample 3	0.274512			Col-0	Low K	Mock	Plant 12	2
	rdr2	Low K	Sample 4	0.430937			Col-0	Low K	Mock	Plant 13	5
							Col-0	Low K	Mock	Plant 14	4
							Col-0	Low K	Mock	Plant 15	6
							Col-0	Low K	Mock	Plant 16	5
							Col-0	Low K	Mock	Plant 17	4
							Col-0	Low K	Mock	Plant 18	4
							Col-0	Low K	Mock	Plant 19	4
							Col-0	Low K	Mock	Plant 20	8
							Col-0	Low K	Mock	Plant 21	6
							Col-0	Low K	Mock	Plant 22	5
							Col-0	Low K	Mock	Plant 23	5
							Col-0	Low K	Mock	Plant 24	8
							Col-0	Low K	Mock	Plant 25	4
							Col-0	Low K	Mock	Plant 26	6
							Col-0	Low K	Mock	Plant 27	7
							Col-0	Low K	Mock	Plant 28	9
							Col-0	Low K	Mock	Plant 29	6
							Col-0	Low K	Mock	Plant 30	8
							Col-0	Low K	Mock	Plant 31	6
							Col-0	Low K	Mock	Plant 32	9
							Col-0	Low K	Mock	Plant 33	5
							Col-0	Low K	Mock	Plant 34	6
							Col-0	Low K	Mock	Plant 35	6
							Col-0	Low K	Mock	Plant 36	6
							Col-0	Low K	Mock	Plant 37	9
							Col-0	Low K	Mock	Plant 38	5
							Col-0	Low K	Mock	Plant 39	7
							Col-0	Control	Estradiol	Plant 1	4
							Col-0	Control	Estradiol	Plant 2	6
							Col-0	Control	Estradiol	Plant 3	7
							Col-0	Control	Estradiol	Plant 4	6
							Col-0	Control	Estradiol	Plant 5	7
							Col-0	Control	Estradiol	Plant 6	9
							Col-0	Control	Estradiol	Plant 7	7
							Col-0	Control	Estradiol	Plant 8	7
							Col-0	Control	Estradiol	Plant 9	8
							Col-0	Control	Estradiol	Plant 10	7
							Col-0	Control	Estradiol	Plant 11	9
							Col-0	Control	Estradiol	Plant 12	8
							Col-0	Control	Estradiol	Plant 13	5
							Col-0	Control	Estradiol	Plant 14	6
							Col-0	Control	Estradiol	Plant 15	5
							Col-0	Control	Estradiol	Plant 16	6
							Col-0	Control	Estradiol	Plant 17	8
							Col-0	Control	Estradiol	Plant 18	8
							Col-0	Control	Estradiol	Plant 19	9
							Col-0	Control	Estradiol	Plant 20	6
							Col-0	Control	Estradiol	Plant 21	7
							Col-0	Control	Estradiol	Plant 22	11
							Col-0	Control	Estradiol	Plant 23	8
							Col-0	Control	Estradiol	Plant 24	8
							Col-0	Control	Estradiol	Plant 25	9
							Col-0	Control	Estradiol	Plant 26	12
							Col-0	Low K	Estradiol	Plant 1	3
							Col-0	Low K	Estradiol	Plant 2	4
							Col-0	Low K	Estradiol	Plant 3	4
							Col-0	Low K	Estradiol	Plant 4	4
							Col-0	Low K	Estradiol	Plant 5	2
							Col-0	Low K	Estradiol	Plant 6	3
							Col-0	Low K	Estradiol	Plant 7	2
							Col-0	Low K	Estradiol	Plant 8	6
							Col-0	Low K	Estradiol	Plant 9	5
							Col-0	Low K	Estradiol	Plant 10	4
							Col-0	Low K	Estradiol	Plant 11	4
							Col-0	Low K	Estradiol	Plant 12	3
							Col-0	Low K	Estradiol	Plant 13	6
							Col-0	Low K	Estradiol	Plant 14	7
							Col-0	Low K	Estradiol	Plant 15	5
							Col-0	Low K	Estradiol	Plant 16	4
							Col-0	Low K	Estradiol	Plant 17	5
							Col-0	Low K	Estradiol	Plant 18	7
							Col-0	Low K	Estradiol	Plant 19	3
							Col-0	Low K	Estradiol	Plant 20	9
							Col-0	Low K	Estradiol	Plant 21	7
							Col-0	Low K	Estradiol	Plant 22	5
							Col-0	Low K	Estradiol	Plant 23	6
							Col-0	Low K	Estradiol	Plant 24	6
							Col-0	Low K	Estradiol	Plant 25	7
							Col-0	Low K	Estradiol	Plant 26	7
							Col-0	Low K	Estradiol	Plant 27	6
							Col-0	Low K	Estradiol	Plant 28	5
							Col-0	Low K	Estradiol	Plant 29	6
							Col-0	Low K	Estradiol	Plant 30	7
							Col-0	Low K	Estradiol	Plant 31	7
							Col-0	Low K	Estradiol	Plant 32	9
							Col-0	Low K	Estradiol	Plant 33	8
							Col-0	Low K	Estradiol	Plant 34	8
							Col-0	Low K	Estradiol	Plant 35	7
							Col-0	Low K	Estradiol	Plant 36	9
							Col-0	Low K	Estradiol	Plant 37	9
							ESTRA:IAA27-1	Control	Mock	Plant 1	6
							ESTRA:IAA27-1	Control	Mock	Plant 2	6
							ESTRA:IAA27-1	Control	Mock	Plant 3	5
							ESTRA:IAA27-1	Control	Mock	Plant 4	7
							ESTRA:IAA27-1	Control	Mock	Plant 5	4
							ESTRA:IAA27-1	Control	Mock	Plant 6	8
							ESTRA:IAA27-1	Control	Mock	Plant 7	5
							ESTRA:IAA27-1	Control	Mock	Plant 8	7
							ESTRA:IAA27-1	Control	Mock	Plant 9	6
							ESTRA:IAA27-1	Control	Mock	Plant 10	8
							ESTRA:IAA27-1	Control	Mock	Plant 11	8
							ESTRA:IAA27-1	Control	Mock	Plant 12	10
							ESTRA:IAA27-1	Control	Mock	Plant 13	7
							ESTRA:IAA27-1	Control	Mock	Plant 14	7
							ESTRA:IAA27-1	Control	Mock	Plant 15	7
							ESTRA:IAA27-1	Control	Mock	Plant 16	9
							ESTRA:IAA27-1	Control	Mock	Plant 17	7
							ESTRA:IAA27-1	Control	Mock	Plant 18	6
							ESTRA:IAA27-1	Control	Mock	Plant 19	7
							ESTRA:IAA27-1	Control	Mock	Plant 20	5
							ESTRA:IAA27-1	Control	Mock	Plant 21	7
							ESTRA:IAA27-1	Control	Mock	Plant 22	10
							ESTRA:IAA27-1	Control	Mock	Plant 23	8
							ESTRA:IAA27-1	Low K	Mock	Plant 1	2
							ESTRA:IAA27-1	Low K	Mock	Plant 2	4
							ESTRA:IAA27-1	Low K	Mock	Plant 3	4
							ESTRA:IAA27-1	Low K	Mock	Plant 4	4
							ESTRA:IAA27-1	Low K	Mock	Plant 5	5
							ESTRA:IAA27-1	Low K	Mock	Plant 6	4
							ESTRA:IAA27-1	Low K	Mock	Plant 7	5
							ESTRA:IAA27-1	Low K	Mock	Plant 8	2
							ESTRA:IAA27-1	Low K	Mock	Plant 9	4
							ESTRA:IAA27-1	Low K	Mock	Plant 10	6
							ESTRA:IAA27-1	Low K	Mock	Plant 11	7
							ESTRA:IAA27-1	Low K	Mock	Plant 12	6
							ESTRA:IAA27-1	Low K	Mock	Plant 13	4
							ESTRA:IAA27-1	Low K	Mock	Plant 14	4
							ESTRA:IAA27-1	Low K	Mock	Plant 15	6
							ESTRA:IAA27-1	Low K	Mock	Plant 16	9
							ESTRA:IAA27-1	Low K	Mock	Plant 17	6
							ESTRA:IAA27-1	Low K	Mock	Plant 18	6
							ESTRA:IAA27-1	Low K	Mock	Plant 19	7
							ESTRA:IAA27-1	Low K	Mock	Plant 20	6
							ESTRA:IAA27-1	Low K	Mock	Plant 21	8
							ESTRA:IAA27-1	Low K	Mock	Plant 22	6
							ESTRA:IAA27-1	Low K	Mock	Plant 23	7
							ESTRA:IAA27-1	Low K	Mock	Plant 24	6
							ESTRA:IAA27-1	Low K	Mock	Plant 25	8
							ESTRA:IAA27-1	Control	Estradiol	Plant 1	12
							ESTRA:IAA27-1	Control	Estradiol	Plant 2	6
							ESTRA:IAA27-1	Control	Estradiol	Plant 3	7
							ESTRA:IAA27-1	Control	Estradiol	Plant 4	7
							ESTRA:IAA27-1	Control	Estradiol	Plant 5	6
							ESTRA:IAA27-1	Control	Estradiol	Plant 6	7
							ESTRA:IAA27-1	Control	Estradiol	Plant 7	4
							ESTRA:IAA27-1	Control	Estradiol	Plant 8	5
							ESTRA:IAA27-1	Control	Estradiol	Plant 9	5
							ESTRA:IAA27-1	Control	Estradiol	Plant 10	4
							ESTRA:IAA27-1	Control	Estradiol	Plant 11	6
							ESTRA:IAA27-1	Control	Estradiol	Plant 12	6
							ESTRA:IAA27-1	Control	Estradiol	Plant 13	6
							ESTRA:IAA27-1	Control	Estradiol	Plant 14	6
							ESTRA:IAA27-1	Control	Estradiol	Plant 15	5
							ESTRA:IAA27-1	Control	Estradiol	Plant 16	7
							ESTRA:IAA27-1	Control	Estradiol	Plant 17	8
							ESTRA:IAA27-1	Control	Estradiol	Plant 18	8
							ESTRA:IAA27-1	Control	Estradiol	Plant 19	9
							ESTRA:IAA27-1	Control	Estradiol	Plant 20	11
							ESTRA:IAA27-1	Control	Estradiol	Plant 21	10
							ESTRA:IAA27-1	Low K	Estradiol	Plant 1	4
							ESTRA:IAA27-1	Low K	Estradiol	Plant 2	5
							ESTRA:IAA27-1	Low K	Estradiol	Plant 3	4
							ESTRA:IAA27-1	Low K	Estradiol	Plant 4	4
							ESTRA:IAA27-1	Low K	Estradiol	Plant 5	5
							ESTRA:IAA27-1	Low K	Estradiol	Plant 6	6
							ESTRA:IAA27-1	Low K	Estradiol	Plant 7	4
							ESTRA:IAA27-1	Low K	Estradiol	Plant 8	6
							ESTRA:IAA27-1	Low K	Estradiol	Plant 9	4
							ESTRA:IAA27-1	Low K	Estradiol	Plant 10	3
							ESTRA:IAA27-1	Low K	Estradiol	Plant 11	3
							ESTRA:IAA27-1	Low K	Estradiol	Plant 12	5
							ESTRA:IAA27-1	Low K	Estradiol	Plant 13	5
							ESTRA:IAA27-1	Low K	Estradiol	Plant 14	5
							ESTRA:IAA27-1	Low K	Estradiol	Plant 15	4
							ESTRA:IAA27-1	Low K	Estradiol	Plant 16	6
							ESTRA:IAA27-1	Low K	Estradiol	Plant 17	7
							ESTRA:IAA27-1	Low K	Estradiol	Plant 18	5
							ESTRA:IAA27-1	Low K	Estradiol	Plant 19	6
							ESTRA:IAA27-1	Low K	Estradiol	Plant 20	7
							ESTRA:IAA27-1	Low K	Estradiol	Plant 21	7
							ESTRA:IAA27-1	Low K	Estradiol	Plant 22	4
							ESTRA:IAA27-1	Low K	Estradiol	Plant 23	7
							ESTRA:IAA27-1	Low K	Estradiol	Plant 24	7
							ESTRA:IAA27-1	Low K	Estradiol	Plant 25	9
							ESTRA:IAA27-1	Low K	Estradiol	Plant 26	8
							ESTRA:IAA27-2	Control	Mock	Plant 1	6
							ESTRA:IAA27-2	Control	Mock	Plant 2	5
							ESTRA:IAA27-2	Control	Mock	Plant 3	5
							ESTRA:IAA27-2	Control	Mock	Plant 4	8
							ESTRA:IAA27-2	Control	Mock	Plant 5	5
							ESTRA:IAA27-2	Control	Mock	Plant 6	6
							ESTRA:IAA27-2	Control	Mock	Plant 7	8
							ESTRA:IAA27-2	Control	Mock	Plant 8	7
							ESTRA:IAA27-2	Control	Mock	Plant 9	8
							ESTRA:IAA27-2	Control	Mock	Plant 10	7
							ESTRA:IAA27-2	Control	Mock	Plant 11	7
							ESTRA:IAA27-2	Control	Mock	Plant 12	5
							ESTRA:IAA27-2	Control	Mock	Plant 13	8
							ESTRA:IAA27-2	Control	Mock	Plant 14	8
							ESTRA:IAA27-2	Control	Mock	Plant 15	9
							ESTRA:IAA27-2	Control	Mock	Plant 16	6
							ESTRA:IAA27-2	Control	Mock	Plant 17	7
							ESTRA:IAA27-2	Control	Mock	Plant 18	7
							ESTRA:IAA27-2	Control	Mock	Plant 19	5
							ESTRA:IAA27-2	Control	Mock	Plant 20	9
							ESTRA:IAA27-2	Control	Mock	Plant 21	10
							ESTRA:IAA27-2	Control	Mock	Plant 22	9
							ESTRA:IAA27-2	Low K	Mock	Plant 1	3
							ESTRA:IAA27-2	Low K	Mock	Plant 2	4
							ESTRA:IAA27-2	Low K	Mock	Plant 3	3
							ESTRA:IAA27-2	Low K	Mock	Plant 4	2
							ESTRA:IAA27-2	Low K	Mock	Plant 5	1
							ESTRA:IAA27-2	Low K	Mock	Plant 6	2
							ESTRA:IAA27-2	Low K	Mock	Plant 7	4
							ESTRA:IAA27-2	Low K	Mock	Plant 8	3
							ESTRA:IAA27-2	Low K	Mock	Plant 9	2
							ESTRA:IAA27-2	Low K	Mock	Plant 10	3
							ESTRA:IAA27-2	Low K	Mock	Plant 11	2
							ESTRA:IAA27-2	Low K	Mock	Plant 12	3
							ESTRA:IAA27-2	Low K	Mock	Plant 13	2
							ESTRA:IAA27-2	Low K	Mock	Plant 14	2
							ESTRA:IAA27-2	Low K	Mock	Plant 15	4
							ESTRA:IAA27-2	Low K	Mock	Plant 16	3
							ESTRA:IAA27-2	Low K	Mock	Plant 17	4
							ESTRA:IAA27-2	Low K	Mock	Plant 18	3
							ESTRA:IAA27-2	Low K	Mock	Plant 19	2
							ESTRA:IAA27-2	Low K	Mock	Plant 20	3
							ESTRA:IAA27-2	Low K	Mock	Plant 21	2
							ESTRA:IAA27-2	Low K	Mock	Plant 22	4
							ESTRA:IAA27-2	Low K	Mock	Plant 23	8
							ESTRA:IAA27-2	Low K	Mock	Plant 24	3
							ESTRA:IAA27-2	Low K	Mock	Plant 25	4
							ESTRA:IAA27-2	Low K	Mock	Plant 26	4
							ESTRA:IAA27-2	Low K	Mock	Plant 27	4
							ESTRA:IAA27-2	Low K	Mock	Plant 28	4
							ESTRA:IAA27-2	Low K	Mock	Plant 29	5
							ESTRA:IAA27-2	Control	Estradiol	Plant 1	6
							ESTRA:IAA27-2	Control	Estradiol	Plant 2	8
							ESTRA:IAA27-2	Control	Estradiol	Plant 3	6
							ESTRA:IAA27-2	Control	Estradiol	Plant 4	6
							ESTRA:IAA27-2	Control	Estradiol	Plant 5	7
							ESTRA:IAA27-2	Control	Estradiol	Plant 6	7
							ESTRA:IAA27-2	Control	Estradiol	Plant 7	7
							ESTRA:IAA27-2	Control	Estradiol	Plant 8	5
							ESTRA:IAA27-2	Control	Estradiol	Plant 9	5
							ESTRA:IAA27-2	Control	Estradiol	Plant 10	7
							ESTRA:IAA27-2	Control	Estradiol	Plant 11	6
							ESTRA:IAA27-2	Control	Estradiol	Plant 12	5
							ESTRA:IAA27-2	Control	Estradiol	Plant 13	5
							ESTRA:IAA27-2	Control	Estradiol	Plant 14	8
							ESTRA:IAA27-2	Control	Estradiol	Plant 15	7
							ESTRA:IAA27-2	Control	Estradiol	Plant 16	8
							ESTRA:IAA27-2	Control	Estradiol	Plant 17	9
							ESTRA:IAA27-2	Control	Estradiol	Plant 18	11
							ESTRA:IAA27-2	Control	Estradiol	Plant 19	13
							ESTRA:IAA27-2	Low K	Estradiol	Plant 1	2
							ESTRA:IAA27-2	Low K	Estradiol	Plant 2	5
							ESTRA:IAA27-2	Low K	Estradiol	Plant 3	2
							ESTRA:IAA27-2	Low K	Estradiol	Plant 4	3
							ESTRA:IAA27-2	Low K	Estradiol	Plant 5	2
							ESTRA:IAA27-2	Low K	Estradiol	Plant 6	3
							ESTRA:IAA27-2	Low K	Estradiol	Plant 7	6
							ESTRA:IAA27-2	Low K	Estradiol	Plant 8	5
							ESTRA:IAA27-2	Low K	Estradiol	Plant 9	4
							ESTRA:IAA27-2	Low K	Estradiol	Plant 10	3
							ESTRA:IAA27-2	Low K	Estradiol	Plant 11	2
							ESTRA:IAA27-2	Low K	Estradiol	Plant 12	6
							ESTRA:IAA27-2	Low K	Estradiol	Plant 13	5
							ESTRA:IAA27-2	Low K	Estradiol	Plant 14	4
							ESTRA:IAA27-2	Low K	Estradiol	Plant 15	6
							ESTRA:IAA27-2	Low K	Estradiol	Plant 16	2
							ESTRA:IAA27-2	Low K	Estradiol	Plant 17	7
							ESTRA:IAA27-2	Low K	Estradiol	Plant 18	4
							ESTRA:IAA27-2	Low K	Estradiol	Plant 19	4
							ESTRA:IAA27-2	Low K	Estradiol	Plant 20	4
							ESTRA:IAA27-2	Low K	Estradiol	Plant 21	3
							ESTRA:IAA27-2	Low K	Estradiol	Plant 22	4
							ESTRA:IAA27-2	Low K	Estradiol	Plant 23	7
							ESTRA:IAA27-2	Low K	Estradiol	Plant 24	2
							ESTRA:IAA27-2	Low K	Estradiol	Plant 25	6

## Sheet: Fig 4
CG	Genotype	CG methylation rate (%)	CLSY1 allele	CHG	Genotype	CHG methylation rate (%)	CLSY1 allele	CHH	Genotype	CHH methylation rate (%)	CLSY1 allele	mRNA	Genotype	Mean IAA27 relative mRNA	SE	CLSY1 allele
	Col-0	41.6667	D		Col-0	42.3529	D		Col-0	33.0519	D		Col-0	0.113182	0.00535271	D
	Ove-0	39.5833	D		Ove-0	34.7059	D		Ove-0	28.7013	D		Ove-0	0.0951217	0.00665928	D
	Ws-0	31.25	D		Ws-0	31.7647	D		Ws-0	18.7742	D		Ws-0	0.092291	0.0104688	D
	Lm2	41.6667	D		Lm2	43.5294	D		Lm2	34.8701	D		Lm-2	0.0797662	0.0072383	D
	Se-0	39.5833	D		Se-0	32.9412	D		Se-0	30.5844	D		Se-0	0.0942114	0.00390175	D
	BSch-0	40.8333	D		BSch-0	43.5294	D		BSch-0	33.7013	D		Bsch-0	0.106473	0.00261838	D
	Nok-3	40.8333	D		Nok-3	44.7059	D		Nok-3	32.987	D		Nok-3	0.0987343	0.00363261	D
	RRS-7	31.6667	D		RRS-7	34.7059	D		RRS-7	19.9355	D		RRS-7	0.0849285	0.0352024	D
	Mnz-0	38.75	D		Mnz-0	35.8824	D		Mnz-0	29.0909	D		Mnz-0	0.0491336	0.00433024	D
	Kn-0	39.1667	D		Kn-0	35.8824	D		Kn-0	24.0909	D		Kn-0	0.117362	0.00253538	D
	Lillo-1	39.1667	E		Lillo-1	35.8824	E		Lillo-1	28.2468	E		Lillo-1	0.0786822	0.00306683	E
	Ta-0	39.1667	E		Ta-0	37.0588	E		Ta-0	11.2338	E		Ta-0	0.158378	0.052857	E
	Ag-0	36.6667	E		Ag-0	37.0588	E		Ag-0	21.6774	E		Ag-0	0.120182	0.00449491	E
	Ba-1	39.1667	E		Ba-1	35.2941	E		Ba-1	21.4286	E		Ba-1	0.148211	0.0215814	E
	Ca-0	37.5	E		Ca-0	38.2353	E		Ca-0	25.1613	E		Ca-0	0.149172	0.0050216	E
	Chat-1	36.6667	E		Chat-1	29.4118	E		Chat-1	14.1558	E		Chat-1	0.136444	0.0124943	E
	Su-0	35.8333	E		Su-0	35.8824	E		Su-0	23.4194	E		Su-0	0.131142	0.0101213	E
	Fei-0	35.8333	E		Fei-0	31.7647	E		Fei-0	14.9351	E		Fei-0	0.17433	0.00477169	E
	Zu-1	36.6667	E		Zu-1	34.7059	E		Zu-1	20.7143	E		Zu-1	0.168504	0.00935936	E
	Boot-1	38.3333	E		Boot-1	32.9412	E		Boot-1	19.5484	E		Boot-1	0.129922	0.0404536	E

## Sheet: Fig 5a
Fig. 5a (Later root number of Col-0 and mutant plants for TIR1 or PIN3 under control, low Fe, low K, and low KFe conditions)	Genotype	Growth condition	Plant ID	Lateral root number
	Col-0	Control	Plant 1	8
	Col-0	Control	Plant 2	5
	Col-0	Control	Plant 3	5
	Col-0	Control	Plant 4	3
	Col-0	Control	Plant 5	6
	Col-0	Control	Plant 6	5
	Col-0	Control	Plant 7	4
	Col-0	Control	Plant 8	9
	Col-0	Control	Plant 9	7
	Col-0	Control	Plant 10	8
	Col-0	Control	Plant 11	7
	Col-0	Control	Plant 12	5
	Col-0	Control	Plant 13	4
	Col-0	Control	Plant 14	7
	Col-0	Control	Plant 15	6
	Col-0	Control	Plant 16	10
	Col-0	Control	Plant 17	9
	Col-0	Control	Plant 18	5
	Col-0	Control	Plant 19	7
	Col-0	Control	Plant 20	9
	Col-0	Control	Plant 21	9
	Col-0	Control	Plant 22	8
	Col-0	Control	Plant 23	11
	Col-0	Control	Plant 24	12
	Col-0	Control	Plant 25	9
	Col-0	Control	Plant 26	10
	Col-0	Control	Plant 27	10
	Col-0	Control	Plant 28	9
	Col-0	Control	Plant 29	8
	Col-0	Control	Plant 30	9
	Col-0	Low Fe	Plant 1	3
	Col-0	Low Fe	Plant 2	3
	Col-0	Low Fe	Plant 3	4
	Col-0	Low Fe	Plant 4	5
	Col-0	Low Fe	Plant 5	5
	Col-0	Low Fe	Plant 6	7
	Col-0	Low Fe	Plant 7	5
	Col-0	Low Fe	Plant 8	3
	Col-0	Low Fe	Plant 9	9
	Col-0	Low Fe	Plant 10	10
	Col-0	Low Fe	Plant 11	10
	Col-0	Low Fe	Plant 12	10
	Col-0	Low Fe	Plant 13	9
	Col-0	Low Fe	Plant 14	8
	Col-0	Low Fe	Plant 15	11
	Col-0	Low Fe	Plant 16	10
	Col-0	Low Fe	Plant 17	10
	Col-0	Low Fe	Plant 18	12
	Col-0	Low K	Plant 1	4
	Col-0	Low K	Plant 2	3
	Col-0	Low K	Plant 3	3
	Col-0	Low K	Plant 4	4
	Col-0	Low K	Plant 5	4
	Col-0	Low K	Plant 6	3
	Col-0	Low K	Plant 7	6
	Col-0	Low K	Plant 8	4
	Col-0	Low K	Plant 9	3
	Col-0	Low K	Plant 10	3
	Col-0	Low K	Plant 11	7
	Col-0	Low K	Plant 12	6
	Col-0	Low K	Plant 13	6
	Col-0	Low K	Plant 14	7
	Col-0	Low K	Plant 15	7
	Col-0	Low K	Plant 16	8
	Col-0	Low K	Plant 17	8
	Col-0	Low K	Plant 18	8
	Col-0	Low K	Plant 19	5
	Col-0	Low K	Plant 20	7
	Col-0	Low K	Plant 21	6
	Col-0	Low K	Plant 22	8
	Col-0	Low Kfe	Plant 1	5
	Col-0	Low Kfe	Plant 2	4
	Col-0	Low Kfe	Plant 3	4
	Col-0	Low Kfe	Plant 4	5
	Col-0	Low Kfe	Plant 5	6
	Col-0	Low Kfe	Plant 6	4
	Col-0	Low Kfe	Plant 7	5
	Col-0	Low Kfe	Plant 8	8
	Col-0	Low Kfe	Plant 9	4
	Col-0	Low Kfe	Plant 10	6
	Col-0	Low Kfe	Plant 11	7
	Col-0	Low Kfe	Plant 12	8
	Col-0	Low Kfe	Plant 13	7
	Col-0	Low Kfe	Plant 14	9
	Col-0	Low Kfe	Plant 15	11
	Col-0	Low Kfe	Plant 16	9
	Col-0	Low Kfe	Plant 17	10
	Col-0	Low Kfe	Plant 18	13
	Col-0	Low Kfe	Plant 19	10
	Col-0	Low Kfe	Plant 20	11
	Col-0	Low Kfe	Plant 21	13
	tri1-11	Control	Plant 1	2
	tri1-11	Control	Plant 2	4
	tri1-11	Control	Plant 3	4
	tri1-11	Control	Plant 4	3
	tri1-11	Control	Plant 5	1
	tri1-11	Control	Plant 6	5
	tri1-11	Control	Plant 7	6
	tri1-11	Control	Plant 8	3
	tri1-11	Control	Plant 9	6
	tri1-11	Control	Plant 10	3
	tri1-11	Control	Plant 11	6
	tri1-11	Control	Plant 12	2
	tri1-11	Control	Plant 13	2
	tri1-11	Control	Plant 14	6
	tri1-11	Control	Plant 15	2
	tri1-11	Control	Plant 16	6
	tri1-11	Control	Plant 17	2
	tri1-11	Control	Plant 18	3
	tri1-11	Control	Plant 19	5
	tri1-11	Control	Plant 20	7
	tri1-11	Control	Plant 21	10
	tri1-11	Control	Plant 22	8
	tri1-11	Control	Plant 23	8
	tri1-11	Low Fe	Plant 1	2
	tri1-11	Low Fe	Plant 2	2
	tri1-11	Low Fe	Plant 3	3
	tri1-11	Low Fe	Plant 4	3
	tri1-11	Low Fe	Plant 5	3
	tri1-11	Low Fe	Plant 6	2
	tri1-11	Low Fe	Plant 7	1
	tri1-11	Low Fe	Plant 8	4
	tri1-11	Low Fe	Plant 9	6
	tri1-11	Low Fe	Plant 10	4
	tri1-11	Low Fe	Plant 11	4
	tri1-11	Low Fe	Plant 12	7
	tri1-11	Low Fe	Plant 13	3
	tri1-11	Low Fe	Plant 14	5
	tri1-11	Low Fe	Plant 15	6
	tri1-11	Low Fe	Plant 16	5
	tri1-11	Low Fe	Plant 17	6
	tri1-11	Low Fe	Plant 18	6
	tri1-11	Low Fe	Plant 19	6
	tri1-11	Low K	Plant 1	4
	tri1-11	Low K	Plant 2	4
	tri1-11	Low K	Plant 3	3
	tri1-11	Low K	Plant 4	4
	tri1-11	Low K	Plant 5	3
	tri1-11	Low K	Plant 6	3
	tri1-11	Low K	Plant 7	5
	tri1-11	Low K	Plant 8	4
	tri1-11	Low K	Plant 9	3
	tri1-11	Low K	Plant 10	5
	tri1-11	Low K	Plant 11	3
	tri1-11	Low K	Plant 12	2
	tri1-11	Low K	Plant 13	1
	tri1-11	Low K	Plant 14	5
	tri1-11	Low K	Plant 15	5
	tri1-11	Low K	Plant 16	6
	tri1-11	Low K	Plant 17	4
	tri1-11	Low K	Plant 18	6
	tri1-11	Low K	Plant 19	3
	tri1-11	Low K	Plant 20	4
	tri1-11	Low K	Plant 21	4
	tri1-11	Low K	Plant 22	5
	tri1-11	Low K	Plant 23	6
	tri1-11	Low K	Plant 24	6
	tri1-11	Low Kfe	Plant 1	2
	tri1-11	Low Kfe	Plant 2	1
	tri1-11	Low Kfe	Plant 3	4
	tri1-11	Low Kfe	Plant 4	3
	tri1-11	Low Kfe	Plant 5	1
	tri1-11	Low Kfe	Plant 6	1
	tri1-11	Low Kfe	Plant 7	4
	tri1-11	Low Kfe	Plant 8	4
	tri1-11	Low Kfe	Plant 9	3
	tri1-11	Low Kfe	Plant 10	2
	tri1-11	Low Kfe	Plant 11	4
	tri1-11	Low Kfe	Plant 12	6
	tri1-11	Low Kfe	Plant 13	7
	tri1-11	Low Kfe	Plant 14	7
	tri1-11	Low Kfe	Plant 15	7
	tri1-11	Low Kfe	Plant 16	6
	tri1-11	Low Kfe	Plant 17	6
	tri1-11	Low Kfe	Plant 18	5
	tri1-12	Control	Plant 1	2
	tri1-12	Control	Plant 2	6
	tri1-12	Control	Plant 3	4
	tri1-12	Control	Plant 4	2
	tri1-12	Control	Plant 5	6
	tri1-12	Control	Plant 6	4
	tri1-12	Control	Plant 7	5
	tri1-12	Control	Plant 8	5
	tri1-12	Control	Plant 9	7
	tri1-12	Control	Plant 10	5
	tri1-12	Control	Plant 11	3
	tri1-12	Control	Plant 12	6
	tri1-12	Control	Plant 13	4
	tri1-12	Control	Plant 14	5
	tri1-12	Control	Plant 15	2
	tri1-12	Control	Plant 16	2
	tri1-12	Control	Plant 17	5
	tri1-12	Control	Plant 18	7
	tri1-12	Control	Plant 19	4
	tri1-12	Control	Plant 20	6
	tri1-12	Control	Plant 21	5
	tri1-12	Control	Plant 22	5
	tri1-12	Low Fe	Plant 1	3
	tri1-12	Low Fe	Plant 2	3
	tri1-12	Low Fe	Plant 3	2
	tri1-12	Low Fe	Plant 4	2
	tri1-12	Low Fe	Plant 5	3
	tri1-12	Low Fe	Plant 6	2
	tri1-12	Low Fe	Plant 7	3
	tri1-12	Low Fe	Plant 8	2
	tri1-12	Low Fe	Plant 9	3
	tri1-12	Low Fe	Plant 10	2
	tri1-12	Low Fe	Plant 11	4
	tri1-12	Low Fe	Plant 12	2
	tri1-12	Low Fe	Plant 13	4
	tri1-12	Low Fe	Plant 14	4
	tri1-12	Low Fe	Plant 15	5
	tri1-12	Low Fe	Plant 16	4
	tri1-12	Low Fe	Plant 17	3
	tri1-12	Low Fe	Plant 18	7
	tri1-12	Low Fe	Plant 19	7
	tri1-12	Low Fe	Plant 20	7
	tri1-12	Low Fe	Plant 21	10
	tri1-12	Low Fe	Plant 22	8
	tri1-12	Low K	Plant 1	3
	tri1-12	Low K	Plant 2	2
	tri1-12	Low K	Plant 3	3
	tri1-12	Low K	Plant 4	2
	tri1-12	Low K	Plant 5	4
	tri1-12	Low K	Plant 6	5
	tri1-12	Low K	Plant 7	3
	tri1-12	Low K	Plant 8	3
	tri1-12	Low K	Plant 9	5
	tri1-12	Low K	Plant 10	3
	tri1-12	Low K	Plant 11	3
	tri1-12	Low K	Plant 12	5
	tri1-12	Low K	Plant 13	6
	tri1-12	Low K	Plant 14	5
	tri1-12	Low K	Plant 15	5
	tri1-12	Low K	Plant 16	4
	tri1-12	Low K	Plant 17	5
	tri1-12	Low K	Plant 18	6
	tri1-12	Low K	Plant 19	7
	tri1-12	Low K	Plant 20	6
	tri1-12	Low Kfe	Plant 1	3
	tri1-12	Low Kfe	Plant 2	4
	tri1-12	Low Kfe	Plant 3	2
	tri1-12	Low Kfe	Plant 4	2
	tri1-12	Low Kfe	Plant 5	3
	tri1-12	Low Kfe	Plant 6	4
	tri1-12	Low Kfe	Plant 7	2
	tri1-12	Low Kfe	Plant 8	4
	tri1-12	Low Kfe	Plant 9	4
	tri1-12	Low Kfe	Plant 10	5
	tri1-12	Low Kfe	Plant 11	5
	tri1-12	Low Kfe	Plant 12	7
	tri1-12	Low Kfe	Plant 13	5
	tri1-12	Low Kfe	Plant 14	7
	tri1-12	Low Kfe	Plant 15	5
	pin3-4	Control	Plant 1	3
	pin3-4	Control	Plant 2	3
	pin3-4	Control	Plant 3	2
	pin3-4	Control	Plant 4	6
	pin3-4	Control	Plant 5	3
	pin3-4	Control	Plant 6	4
	pin3-4	Control	Plant 7	3
	pin3-4	Control	Plant 8	4
	pin3-4	Control	Plant 9	5
	pin3-4	Control	Plant 10	3
	pin3-4	Control	Plant 11	7
	pin3-4	Control	Plant 12	5
	pin3-4	Control	Plant 13	6
	pin3-4	Control	Plant 14	6
	pin3-4	Control	Plant 15	11
	pin3-4	Control	Plant 16	10
	pin3-4	Control	Plant 17	4
	pin3-4	Low Fe	Plant 1	1
	pin3-4	Low Fe	Plant 2	2
	pin3-4	Low Fe	Plant 3	1
	pin3-4	Low Fe	Plant 4	3
	pin3-4	Low Fe	Plant 5	5
	pin3-4	Low Fe	Plant 6	5
	pin3-4	Low Fe	Plant 7	3
	pin3-4	Low Fe	Plant 8	5
	pin3-4	Low Fe	Plant 9	4
	pin3-4	Low Fe	Plant 10	6
	pin3-4	Low Fe	Plant 11	4
	pin3-4	Low Fe	Plant 12	6
	pin3-4	Low Fe	Plant 13	8
	pin3-4	Low Fe	Plant 14	5
	pin3-4	Low Fe	Plant 15	9
	pin3-4	Low Fe	Plant 16	8
	pin3-4	Low Fe	Plant 17	11
	pin3-4	Low K	Plant 1	4
	pin3-4	Low K	Plant 2	4
	pin3-4	Low K	Plant 3	3
	pin3-4	Low K	Plant 4	5
	pin3-4	Low K	Plant 5	4
	pin3-4	Low K	Plant 6	6
	pin3-4	Low K	Plant 7	5
	pin3-4	Low K	Plant 8	5
	pin3-4	Low K	Plant 9	2
	pin3-4	Low K	Plant 10	8
	pin3-4	Low K	Plant 11	5
	pin3-4	Low K	Plant 12	6
	pin3-4	Low K	Plant 13	4
	pin3-4	Low K	Plant 14	4
	pin3-4	Low K	Plant 15	8
	pin3-4	Low K	Plant 16	8
	pin3-4	Low Kfe	Plant 1	2
	pin3-4	Low Kfe	Plant 2	0
	pin3-4	Low Kfe	Plant 3	1
	pin3-4	Low Kfe	Plant 4	1
	pin3-4	Low Kfe	Plant 5	1
	pin3-4	Low Kfe	Plant 6	2
	pin3-4	Low Kfe	Plant 7	3
	pin3-4	Low Kfe	Plant 8	2
	pin3-4	Low Kfe	Plant 9	2
	pin3-4	Low Kfe	Plant 10	5
	pin3-4	Low Kfe	Plant 11	5
	pin3-4	Low Kfe	Plant 12	7
	pin3-4	Low Kfe	Plant 13	9
	pin3-4	Low Kfe	Plant 14	9
	pin3-4	Low Kfe	Plant 15	12
	pin3-4	Low Kfe	Plant 16	12
	pin3-4	Low Kfe	Plant 17	12
	pin3-10	Control	Plant 1	2
	pin3-10	Control	Plant 2	3
	pin3-10	Control	Plant 3	7
	pin3-10	Control	Plant 4	3
	pin3-10	Control	Plant 5	3
	pin3-10	Control	Plant 6	5
	pin3-10	Control	Plant 7	4
	pin3-10	Control	Plant 8	3
	pin3-10	Control	Plant 9	5
	pin3-10	Control	Plant 10	3
	pin3-10	Control	Plant 11	5
	pin3-10	Control	Plant 12	6
	pin3-10	Control	Plant 13	9
	pin3-10	Control	Plant 14	5
	pin3-10	Control	Plant 15	2
	pin3-10	Control	Plant 16	9
	pin3-10	Control	Plant 17	12
	pin3-10	Low Fe	Plant 1	3
	pin3-10	Low Fe	Plant 2	2
	pin3-10	Low Fe	Plant 3	4
	pin3-10	Low Fe	Plant 4	0
	pin3-10	Low Fe	Plant 5	5
	pin3-10	Low Fe	Plant 6	1
	pin3-10	Low Fe	Plant 7	3
	pin3-10	Low Fe	Plant 8	4
	pin3-10	Low Fe	Plant 9	2
	pin3-10	Low Fe	Plant 10	2
	pin3-10	Low Fe	Plant 11	6
	pin3-10	Low Fe	Plant 12	4
	pin3-10	Low Fe	Plant 13	4
	pin3-10	Low Fe	Plant 14	7
	pin3-10	Low Fe	Plant 15	8
	pin3-10	Low Fe	Plant 16	11
	pin3-10	Low Fe	Plant 17	11
	pin3-10	Low K	Plant 1	3
	pin3-10	Low K	Plant 2	1
	pin3-10	Low K	Plant 3	3
	pin3-10	Low K	Plant 4	5
	pin3-10	Low K	Plant 5	3
	pin3-10	Low K	Plant 6	7
	pin3-10	Low K	Plant 7	6
	pin3-10	Low K	Plant 8	4
	pin3-10	Low K	Plant 9	6
	pin3-10	Low K	Plant 10	4
	pin3-10	Low K	Plant 11	6
	pin3-10	Low K	Plant 12	9
	pin3-10	Low K	Plant 13	2
	pin3-10	Low K	Plant 14	7
	pin3-10	Low K	Plant 15	5
	pin3-10	Low K	Plant 16	3
	pin3-10	Low K	Plant 17	3
	pin3-10	Low Kfe	Plant 1	0
	pin3-10	Low Kfe	Plant 2	1
	pin3-10	Low Kfe	Plant 3	0
	pin3-10	Low Kfe	Plant 4	0
	pin3-10	Low Kfe	Plant 5	2
	pin3-10	Low Kfe	Plant 6	5
	pin3-10	Low Kfe	Plant 7	4
	pin3-10	Low Kfe	Plant 8	4
	pin3-10	Low Kfe	Plant 9	5
	pin3-10	Low Kfe	Plant 10	6
	pin3-10	Low Kfe	Plant 11	3
	pin3-10	Low Kfe	Plant 12	7
	pin3-10	Low Kfe	Plant 13	9
	pin3-10	Low Kfe	Plant 14	12
	pin3-10	Low Kfe	Plant 15	11

## Sheet: Fig 6b
Fig. 6b (Effects of NAA and NPA on later root number in Col-0 and mutant plants for CLSY1 under control and low K conditions)	Genotype	Growth condition	Treatment	Plant ID	Lateral root number
	Col-0	Control	Mock	Plant 1	5
	Col-0	Control	Mock	Plant 2	8
	Col-0	Control	Mock	Plant 3	10
	Col-0	Control	Mock	Plant 4	10
	Col-0	Control	Mock	Plant 5	4
	Col-0	Control	Mock	Plant 6	8
	Col-0	Control	Mock	Plant 7	7
	Col-0	Control	Mock	Plant 8	7
	Col-0	Control	Mock	Plant 9	11
	Col-0	Control	Mock	Plant 10	8
	Col-0	Control	Mock	Plant 11	7
	Col-0	Control	Mock	Plant 12	10
	Col-0	Control	Mock	Plant 13	9
	Col-0	Control	Mock	Plant 14	10
	Col-0	Control	Mock	Plant 15	9
	Col-0	Control	Mock	Plant 16	11
	Col-0	Control	Mock	Plant 17	12
	Col-0	Control	Mock	Plant 18	14
	Col-0	Control	Mock	Plant 19	7
	Col-0	Control	Mock	Plant 20	12
	Col-0	Control	Mock	Plant 21	12
	Col-0	Control	Mock	Plant 22	7
	Col-0	Control	Mock	Plant 23	6
	Col-0	Control	Mock	Plant 24	6
	Col-0	Control	Mock	Plant 25	5
	Col-0	Control	Mock	Plant 26	6
	Col-0	Control	Mock	Plant 27	8
	Col-0	Control	Mock	Plant 28	5
	Col-0	Control	Mock	Plant 29	6
	Col-0	Control	Mock	Plant 30	10
	Col-0	Control	Mock	Plant 31	8
	Col-0	Control	Mock	Plant 32	6
	Col-0	Control	Mock	Plant 33	8
	Col-0	Control	Mock	Plant 34	12
	Col-0	Control	Mock	Plant 35	9
	Col-0	Control	Mock	Plant 36	15
	Col-0	Control	Mock	Plant 37	7
	Col-0	Control	Mock	Plant 38	11
	Col-0	Control	Mock	Plant 39	10
	Col-0	Control	Mock	Plant 40	7
	Col-0	Control	Mock	Plant 41	8
	Col-0	Control	Mock	Plant 42	9
	Col-0	Control	Mock	Plant 43	5
	Col-0	Control	Mock	Plant 44	7
	Col-0	Control	Mock	Plant 45	5
	Col-0	Control	Mock	Plant 46	2
	Col-0	Control	Mock	Plant 47	5
	Col-0	Control	Mock	Plant 48	8
	Col-0	Control	Mock	Plant 49	10
	Col-0	Control	Mock	Plant 50	6
	Col-0	Control	Mock	Plant 51	8
	Col-0	Control	Mock	Plant 52	4
	Col-0	Control	Mock	Plant 53	7
	Col-0	Control	Mock	Plant 54	5
	Col-0	Control	Mock	Plant 55	8
	Col-0	Control	Mock	Plant 56	9
	Col-0	Control	Mock	Plant 57	8
	Col-0	Low K	Mock	Plant 1	10
	Col-0	Low K	Mock	Plant 2	9
	Col-0	Low K	Mock	Plant 3	10
	Col-0	Low K	Mock	Plant 4	10
	Col-0	Low K	Mock	Plant 5	9
	Col-0	Low K	Mock	Plant 6	7
	Col-0	Low K	Mock	Plant 7	4
	Col-0	Low K	Mock	Plant 8	8
	Col-0	Low K	Mock	Plant 9	8
	Col-0	Low K	Mock	Plant 10	4
	Col-0	Low K	Mock	Plant 11	6
	Col-0	Low K	Mock	Plant 12	5
	Col-0	Low K	Mock	Plant 13	5
	Col-0	Low K	Mock	Plant 14	7
	Col-0	Low K	Mock	Plant 15	5
	Col-0	Low K	Mock	Plant 16	9
	Col-0	Low K	Mock	Plant 17	4
	Col-0	Low K	Mock	Plant 18	2
	Col-0	Low K	Mock	Plant 19	8
	Col-0	Low K	Mock	Plant 20	3
	Col-0	Low K	Mock	Plant 21	5
	Col-0	Low K	Mock	Plant 22	3
	Col-0	Low K	Mock	Plant 23	4
	Col-0	Low K	Mock	Plant 24	3
	Col-0	Low K	Mock	Plant 25	8
	Col-0	Low K	Mock	Plant 26	10
	Col-0	Low K	Mock	Plant 27	7
	Col-0	Low K	Mock	Plant 28	7
	Col-0	Low K	Mock	Plant 29	6
	Col-0	Low K	Mock	Plant 30	8
	Col-0	Low K	Mock	Plant 31	5
	Col-0	Low K	Mock	Plant 32	4
	Col-0	Low K	Mock	Plant 33	8
	Col-0	Low K	Mock	Plant 34	4
	Col-0	Low K	Mock	Plant 35	5
	Col-0	Low K	Mock	Plant 36	8
	Col-0	Low K	Mock	Plant 37	8
	Col-0	Low K	Mock	Plant 38	4
	Col-0	Low K	Mock	Plant 39	5
	Col-0	Low K	Mock	Plant 40	3
	Col-0	Low K	Mock	Plant 41	10
	Col-0	Low K	Mock	Plant 42	9
	Col-0	Low K	Mock	Plant 43	9
	Col-0	Low K	Mock	Plant 44	3
	Col-0	Low K	Mock	Plant 45	6
	Col-0	Low K	Mock	Plant 46	8
	Col-0	Low K	Mock	Plant 47	5
	Col-0	Low K	Mock	Plant 48	3
	Col-0	Low K	Mock	Plant 49	9
	Col-0	Low K	Mock	Plant 50	7
	Col-0	Low K	Mock	Plant 51	5
	Col-0	Low K	Mock	Plant 52	5
	Col-0	Low K	Mock	Plant 53	7
	Col-0	Low K	Mock	Plant 54	6
	Col-0	Low K	Mock	Plant 55	7
	Col-0	Low K	Mock	Plant 56	6
	Col-0	Low K	Mock	Plant 57	8
	Col-0	Low K	Mock	Plant 58	3
	Col-0	Low K	Mock	Plant 59	5
	Col-0	Low K	Mock	Plant 60	3
	Col-0	Control	10 nM NAA	Plant 1	9
	Col-0	Control	10 nM NAA	Plant 2	8
	Col-0	Control	10 nM NAA	Plant 3	5
	Col-0	Control	10 nM NAA	Plant 4	8
	Col-0	Control	10 nM NAA	Plant 5	9
	Col-0	Control	10 nM NAA	Plant 6	6
	Col-0	Control	10 nM NAA	Plant 7	16
	Col-0	Control	10 nM NAA	Plant 8	13
	Col-0	Control	10 nM NAA	Plant 9	8
	Col-0	Control	10 nM NAA	Plant 10	5
	Col-0	Control	10 nM NAA	Plant 11	9
	Col-0	Control	10 nM NAA	Plant 12	8
	Col-0	Control	10 nM NAA	Plant 13	6
	Col-0	Control	10 nM NAA	Plant 14	10
	Col-0	Control	10 nM NAA	Plant 15	7
	Col-0	Control	10 nM NAA	Plant 16	8
	Col-0	Control	10 nM NAA	Plant 17	7
	Col-0	Control	10 nM NAA	Plant 18	6
	Col-0	Control	10 nM NAA	Plant 19	5
	Col-0	Control	10 nM NAA	Plant 20	7
	Col-0	Control	10 nM NAA	Plant 21	11
	Col-0	Control	10 nM NAA	Plant 22	8
	Col-0	Control	10 nM NAA	Plant 23	9
	Col-0	Control	10 nM NAA	Plant 24	10
	Col-0	Control	10 nM NAA	Plant 25	7
	Col-0	Control	10 nM NAA	Plant 26	5
	Col-0	Control	10 nM NAA	Plant 27	11
	Col-0	Control	10 nM NAA	Plant 28	10
	Col-0	Control	10 nM NAA	Plant 29	5
	Col-0	Control	10 nM NAA	Plant 30	8
	Col-0	Control	10 nM NAA	Plant 31	12
	Col-0	Control	10 nM NAA	Plant 32	11
	Col-0	Control	10 nM NAA	Plant 33	8
	Col-0	Control	10 nM NAA	Plant 34	6
	Col-0	Control	10 nM NAA	Plant 35	14
	Col-0	Control	10 nM NAA	Plant 36	6
	Col-0	Control	10 nM NAA	Plant 37	12
	Col-0	Control	10 nM NAA	Plant 38	7
	Col-0	Control	10 nM NAA	Plant 39	4
	Col-0	Control	10 nM NAA	Plant 40	11
	Col-0	Control	10 nM NAA	Plant 41	10
	Col-0	Control	10 nM NAA	Plant 42	9
	Col-0	Control	10 nM NAA	Plant 43	8
	Col-0	Control	10 nM NAA	Plant 44	9
	Col-0	Control	10 nM NAA	Plant 45	12
	Col-0	Control	10 nM NAA	Plant 46	4
	Col-0	Control	10 nM NAA	Plant 47	6
	Col-0	Control	10 nM NAA	Plant 48	8
	Col-0	Control	10 nM NAA	Plant 49	11
	Col-0	Control	10 nM NAA	Plant 50	5
	Col-0	Control	10 nM NAA	Plant 51	9
	Col-0	Control	10 nM NAA	Plant 52	6
	Col-0	Control	10 nM NAA	Plant 53	9
	Col-0	Low K	10 nM NAA	Plant 1	6
	Col-0	Low K	10 nM NAA	Plant 2	9
	Col-0	Low K	10 nM NAA	Plant 3	5
	Col-0	Low K	10 nM NAA	Plant 4	4
	Col-0	Low K	10 nM NAA	Plant 5	12
	Col-0	Low K	10 nM NAA	Plant 6	9
	Col-0	Low K	10 nM NAA	Plant 7	7
	Col-0	Low K	10 nM NAA	Plant 8	11
	Col-0	Low K	10 nM NAA	Plant 9	9
	Col-0	Low K	10 nM NAA	Plant 10	8
	Col-0	Low K	10 nM NAA	Plant 11	5
	Col-0	Low K	10 nM NAA	Plant 12	11
	Col-0	Low K	10 nM NAA	Plant 13	8
	Col-0	Low K	10 nM NAA	Plant 14	7
	Col-0	Low K	10 nM NAA	Plant 15	8
	Col-0	Low K	10 nM NAA	Plant 16	7
	Col-0	Low K	10 nM NAA	Plant 17	6
	Col-0	Low K	10 nM NAA	Plant 18	6
	Col-0	Low K	10 nM NAA	Plant 19	7
	Col-0	Low K	10 nM NAA	Plant 20	13
	Col-0	Low K	10 nM NAA	Plant 21	4
	Col-0	Low K	10 nM NAA	Plant 22	11
	Col-0	Low K	10 nM NAA	Plant 23	8
	Col-0	Low K	10 nM NAA	Plant 24	5
	Col-0	Low K	10 nM NAA	Plant 25	11
	Col-0	Low K	10 nM NAA	Plant 26	9
	Col-0	Low K	10 nM NAA	Plant 27	7
	Col-0	Low K	10 nM NAA	Plant 28	3
	Col-0	Low K	10 nM NAA	Plant 29	13
	Col-0	Low K	10 nM NAA	Plant 30	7
	Col-0	Low K	10 nM NAA	Plant 31	7
	Col-0	Low K	10 nM NAA	Plant 32	7
	Col-0	Low K	10 nM NAA	Plant 33	12
	Col-0	Low K	10 nM NAA	Plant 34	9
	Col-0	Low K	10 nM NAA	Plant 35	10
	Col-0	Low K	10 nM NAA	Plant 36	4
	Col-0	Low K	10 nM NAA	Plant 37	6
	Col-0	Low K	10 nM NAA	Plant 38	9
	Col-0	Low K	10 nM NAA	Plant 39	12
	Col-0	Low K	10 nM NAA	Plant 40	11
	Col-0	Low K	10 nM NAA	Plant 41	7
	Col-0	Low K	10 nM NAA	Plant 42	9
	Col-0	Low K	10 nM NAA	Plant 43	2
	Col-0	Low K	10 nM NAA	Plant 44	8
	Col-0	Low K	10 nM NAA	Plant 45	9
	Col-0	Low K	10 nM NAA	Plant 46	8
	Col-0	Low K	10 nM NAA	Plant 47	14
	Col-0	Low K	10 nM NAA	Plant 48	4
	Col-0	Low K	10 nM NAA	Plant 49	7
	Col-0	Low K	10 nM NAA	Plant 50	10
	Col-0	Low K	10 nM NAA	Plant 51	4
	Col-0	Low K	10 nM NAA	Plant 52	10
	Col-0	Control	40 nM NAA	Plant 1	11
	Col-0	Control	40 nM NAA	Plant 2	15
	Col-0	Control	40 nM NAA	Plant 3	13
	Col-0	Control	40 nM NAA	Plant 4	10
	Col-0	Control	40 nM NAA	Plant 5	11
	Col-0	Control	40 nM NAA	Plant 6	17
	Col-0	Control	40 nM NAA	Plant 7	9
	Col-0	Control	40 nM NAA	Plant 8	16
	Col-0	Control	40 nM NAA	Plant 9	13
	Col-0	Control	40 nM NAA	Plant 10	9
	Col-0	Control	40 nM NAA	Plant 11	14
	Col-0	Control	40 nM NAA	Plant 12	12
	Col-0	Control	40 nM NAA	Plant 13	9
	Col-0	Control	40 nM NAA	Plant 14	18
	Col-0	Control	40 nM NAA	Plant 15	10
	Col-0	Control	40 nM NAA	Plant 16	9
	Col-0	Control	40 nM NAA	Plant 17	11
	Col-0	Control	40 nM NAA	Plant 18	8
	Col-0	Control	40 nM NAA	Plant 19	19
	Col-0	Control	40 nM NAA	Plant 20	8
	Col-0	Control	40 nM NAA	Plant 21	10
	Col-0	Control	40 nM NAA	Plant 22	16
	Col-0	Control	40 nM NAA	Plant 23	10
	Col-0	Control	40 nM NAA	Plant 24	17
	Col-0	Control	40 nM NAA	Plant 25	16
	Col-0	Control	40 nM NAA	Plant 26	17
	Col-0	Control	40 nM NAA	Plant 27	18
	Col-0	Control	40 nM NAA	Plant 28	10
	Col-0	Control	40 nM NAA	Plant 29	8
	Col-0	Control	40 nM NAA	Plant 30	10
	Col-0	Control	40 nM NAA	Plant 31	14
	Col-0	Control	40 nM NAA	Plant 32	10
	Col-0	Control	40 nM NAA	Plant 33	18
	Col-0	Low K	40 nM NAA	Plant 1	15
	Col-0	Low K	40 nM NAA	Plant 2	6
	Col-0	Low K	40 nM NAA	Plant 3	20
	Col-0	Low K	40 nM NAA	Plant 4	17
	Col-0	Low K	40 nM NAA	Plant 5	16
	Col-0	Low K	40 nM NAA	Plant 6	11
	Col-0	Low K	40 nM NAA	Plant 7	17
	Col-0	Low K	40 nM NAA	Plant 8	13
	Col-0	Low K	40 nM NAA	Plant 9	6
	Col-0	Low K	40 nM NAA	Plant 10	9
	Col-0	Low K	40 nM NAA	Plant 11	12
	Col-0	Low K	40 nM NAA	Plant 12	16
	Col-0	Low K	40 nM NAA	Plant 13	11
	Col-0	Low K	40 nM NAA	Plant 14	9
	Col-0	Low K	40 nM NAA	Plant 15	9
	Col-0	Low K	40 nM NAA	Plant 16	12
	Col-0	Low K	40 nM NAA	Plant 17	10
	Col-0	Low K	40 nM NAA	Plant 18	18
	Col-0	Low K	40 nM NAA	Plant 19	14
	Col-0	Low K	40 nM NAA	Plant 20	10
	Col-0	Low K	40 nM NAA	Plant 21	16
	Col-0	Low K	40 nM NAA	Plant 22	13
	Col-0	Low K	40 nM NAA	Plant 23	9
	Col-0	Low K	40 nM NAA	Plant 24	13
	Col-0	Low K	40 nM NAA	Plant 25	10
	Col-0	Low K	40 nM NAA	Plant 26	17
	Col-0	Low K	40 nM NAA	Plant 27	11
	Col-0	Low K	40 nM NAA	Plant 28	10
	Col-0	Low K	40 nM NAA	Plant 29	17
	Col-0	Low K	40 nM NAA	Plant 30	10
	Col-0	Low K	40 nM NAA	Plant 31	9
	Col-0	Low K	40 nM NAA	Plant 32	18
	Col-0	Control	1 µM NPA	Plant 1	6
	Col-0	Control	1 µM NPA	Plant 2	0
	Col-0	Control	1 µM NPA	Plant 3	6
	Col-0	Control	1 µM NPA	Plant 4	4
	Col-0	Control	1 µM NPA	Plant 5	7
	Col-0	Control	1 µM NPA	Plant 6	0
	Col-0	Control	1 µM NPA	Plant 7	3
	Col-0	Control	1 µM NPA	Plant 8	3
	Col-0	Control	1 µM NPA	Plant 9	2
	Col-0	Control	1 µM NPA	Plant 10	9
	Col-0	Control	1 µM NPA	Plant 11	0
	Col-0	Control	1 µM NPA	Plant 12	8
	Col-0	Control	1 µM NPA	Plant 13	0
	Col-0	Control	1 µM NPA	Plant 14	1
	Col-0	Control	1 µM NPA	Plant 15	0
	Col-0	Control	1 µM NPA	Plant 16	0
	Col-0	Control	1 µM NPA	Plant 17	3
	Col-0	Control	1 µM NPA	Plant 18	11
	Col-0	Control	1 µM NPA	Plant 19	0
	Col-0	Control	1 µM NPA	Plant 20	2
	Col-0	Control	1 µM NPA	Plant 21	5
	Col-0	Control	1 µM NPA	Plant 22	0
	Col-0	Control	1 µM NPA	Plant 23	12
	Col-0	Control	1 µM NPA	Plant 24	4
	Col-0	Control	1 µM NPA	Plant 25	10
	Col-0	Control	1 µM NPA	Plant 26	4
	Col-0	Control	1 µM NPA	Plant 27	0
	Col-0	Control	1 µM NPA	Plant 28	0
	Col-0	Control	1 µM NPA	Plant 29	5
	Col-0	Control	1 µM NPA	Plant 30	9
	Col-0	Control	1 µM NPA	Plant 31	5
	Col-0	Control	1 µM NPA	Plant 32	9
	Col-0	Control	1 µM NPA	Plant 33	1
	Col-0	Control	1 µM NPA	Plant 34	0
	Col-0	Control	1 µM NPA	Plant 35	0
	Col-0	Control	1 µM NPA	Plant 36	10
	Col-0	Control	1 µM NPA	Plant 37	12
	Col-0	Control	1 µM NPA	Plant 38	10
	Col-0	Control	1 µM NPA	Plant 39	4
	Col-0	Control	1 µM NPA	Plant 40	2
	Col-0	Control	1 µM NPA	Plant 41	1
	Col-0	Control	1 µM NPA	Plant 42	1
	Col-0	Control	1 µM NPA	Plant 43	5
	Col-0	Control	1 µM NPA	Plant 44	2
	Col-0	Control	1 µM NPA	Plant 45	4
	Col-0	Control	1 µM NPA	Plant 46	5
	Col-0	Control	1 µM NPA	Plant 47	1
	Col-0	Control	1 µM NPA	Plant 48	5
	Col-0	Control	1 µM NPA	Plant 49	5
	Col-0	Control	1 µM NPA	Plant 50	4
	Col-0	Control	1 µM NPA	Plant 51	0
	Col-0	Control	1 µM NPA	Plant 52	6
	Col-0	Control	1 µM NPA	Plant 53	5
	Col-0	Low K	1 µM NPA	Plant 1	3
	Col-0	Low K	1 µM NPA	Plant 2	9
	Col-0	Low K	1 µM NPA	Plant 3	5
	Col-0	Low K	1 µM NPA	Plant 4	6
	Col-0	Low K	1 µM NPA	Plant 5	5
	Col-0	Low K	1 µM NPA	Plant 6	7
	Col-0	Low K	1 µM NPA	Plant 7	3
	Col-0	Low K	1 µM NPA	Plant 8	4
	Col-0	Low K	1 µM NPA	Plant 9	1
	Col-0	Low K	1 µM NPA	Plant 10	3
	Col-0	Low K	1 µM NPA	Plant 11	0
	Col-0	Low K	1 µM NPA	Plant 12	7
	Col-0	Low K	1 µM NPA	Plant 13	4
	Col-0	Low K	1 µM NPA	Plant 14	4
	Col-0	Low K	1 µM NPA	Plant 15	0
	Col-0	Low K	1 µM NPA	Plant 16	7
	Col-0	Low K	1 µM NPA	Plant 17	7
	Col-0	Low K	1 µM NPA	Plant 18	0
	Col-0	Low K	1 µM NPA	Plant 19	1
	Col-0	Low K	1 µM NPA	Plant 20	8
	Col-0	Low K	1 µM NPA	Plant 21	10
	Col-0	Low K	1 µM NPA	Plant 22	12
	Col-0	Low K	1 µM NPA	Plant 23	10
	Col-0	Low K	1 µM NPA	Plant 24	8
	Col-0	Low K	1 µM NPA	Plant 25	0
	Col-0	Low K	1 µM NPA	Plant 26	2
	Col-0	Low K	1 µM NPA	Plant 27	0
	Col-0	Low K	1 µM NPA	Plant 28	4
	Col-0	Low K	1 µM NPA	Plant 29	9
	Col-0	Low K	1 µM NPA	Plant 30	7
	Col-0	Low K	1 µM NPA	Plant 31	2
	Col-0	Low K	1 µM NPA	Plant 32	0
	Col-0	Low K	1 µM NPA	Plant 33	6
	Col-0	Low K	1 µM NPA	Plant 34	5
	Col-0	Low K	1 µM NPA	Plant 35	5
	Col-0	Low K	1 µM NPA	Plant 36	0
	Col-0	Low K	1 µM NPA	Plant 37	6
	Col-0	Low K	1 µM NPA	Plant 38	0
	Col-0	Low K	1 µM NPA	Plant 39	3
	Col-0	Low K	1 µM NPA	Plant 40	5
	Col-0	Low K	1 µM NPA	Plant 41	7
	Col-0	Low K	1 µM NPA	Plant 42	5
	Col-0	Low K	1 µM NPA	Plant 43	0
	Col-0	Low K	1 µM NPA	Plant 44	1
	Col-0	Low K	1 µM NPA	Plant 45	0
	Col-0	Low K	1 µM NPA	Plant 46	0
	Col-0	Low K	1 µM NPA	Plant 47	5
	Col-0	Low K	1 µM NPA	Plant 48	0
	Col-0	Low K	1 µM NPA	Plant 49	1
	Col-0	Low K	1 µM NPA	Plant 50	5
	Col-0	Low K	1 µM NPA	Plant 51	6
	Col-0	Low K	1 µM NPA	Plant 52	4
	clsy1-5	Control	Mock	Plant 1	9
	clsy1-5	Control	Mock	Plant 2	8
	clsy1-5	Control	Mock	Plant 3	9
	clsy1-5	Control	Mock	Plant 4	4
	clsy1-5	Control	Mock	Plant 5	8
	clsy1-5	Control	Mock	Plant 6	7
	clsy1-5	Control	Mock	Plant 7	6
	clsy1-5	Control	Mock	Plant 8	6
	clsy1-5	Control	Mock	Plant 9	9
	clsy1-5	Control	Mock	Plant 10	7
	clsy1-5	Control	Mock	Plant 11	7
	clsy1-5	Control	Mock	Plant 12	9
	clsy1-5	Control	Mock	Plant 13	10
	clsy1-5	Control	Mock	Plant 14	8
	clsy1-5	Control	Mock	Plant 15	8
	clsy1-5	Control	Mock	Plant 16	6
	clsy1-5	Control	Mock	Plant 17	10
	clsy1-5	Control	Mock	Plant 18	7
	clsy1-5	Control	Mock	Plant 19	8
	clsy1-5	Control	Mock	Plant 20	10
	clsy1-5	Control	Mock	Plant 21	7
	clsy1-5	Control	Mock	Plant 22	10
	clsy1-5	Control	Mock	Plant 23	9
	clsy1-5	Control	Mock	Plant 24	11
	clsy1-5	Control	Mock	Plant 25	6
	clsy1-5	Control	Mock	Plant 26	9
	clsy1-5	Control	Mock	Plant 27	6
	clsy1-5	Low K	Mock	Plant 1	5
	clsy1-5	Low K	Mock	Plant 2	2
	clsy1-5	Low K	Mock	Plant 3	3
	clsy1-5	Low K	Mock	Plant 4	6
	clsy1-5	Low K	Mock	Plant 5	6
	clsy1-5	Low K	Mock	Plant 6	2
	clsy1-5	Low K	Mock	Plant 7	6
	clsy1-5	Low K	Mock	Plant 8	5
	clsy1-5	Low K	Mock	Plant 9	5
	clsy1-5	Low K	Mock	Plant 10	3
	clsy1-5	Low K	Mock	Plant 11	2
	clsy1-5	Low K	Mock	Plant 12	5
	clsy1-5	Low K	Mock	Plant 13	3
	clsy1-5	Low K	Mock	Plant 14	3
	clsy1-5	Low K	Mock	Plant 15	6
	clsy1-5	Low K	Mock	Plant 16	2
	clsy1-5	Low K	Mock	Plant 17	6
	clsy1-5	Low K	Mock	Plant 18	4
	clsy1-5	Low K	Mock	Plant 19	4
	clsy1-5	Low K	Mock	Plant 20	5
	clsy1-5	Low K	Mock	Plant 21	4
	clsy1-5	Low K	Mock	Plant 22	4
	clsy1-5	Low K	Mock	Plant 23	5
	clsy1-5	Low K	Mock	Plant 24	4
	clsy1-5	Low K	Mock	Plant 25	5
	clsy1-5	Low K	Mock	Plant 26	4
	clsy1-5	Low K	Mock	Plant 27	7
	clsy1-5	Low K	Mock	Plant 28	3
	clsy1-5	Low K	Mock	Plant 29	5
	clsy1-5	Low K	Mock	Plant 30	8
	clsy1-5	Control	10 nM NAA	Plant 1	10
	clsy1-5	Control	10 nM NAA	Plant 2	6
	clsy1-5	Control	10 nM NAA	Plant 3	11
	clsy1-5	Control	10 nM NAA	Plant 4	9
	clsy1-5	Control	10 nM NAA	Plant 5	8
	clsy1-5	Control	10 nM NAA	Plant 6	8
	clsy1-5	Control	10 nM NAA	Plant 7	9
	clsy1-5	Control	10 nM NAA	Plant 8	9
	clsy1-5	Control	10 nM NAA	Plant 9	11
	clsy1-5	Control	10 nM NAA	Plant 10	5
	clsy1-5	Control	10 nM NAA	Plant 11	10
	clsy1-5	Control	10 nM NAA	Plant 12	9
	clsy1-5	Control	10 nM NAA	Plant 13	4
	clsy1-5	Control	10 nM NAA	Plant 14	10
	clsy1-5	Control	10 nM NAA	Plant 15	5
	clsy1-5	Control	10 nM NAA	Plant 16	4
	clsy1-5	Low K	10 nM NAA	Plant 1	11
	clsy1-5	Low K	10 nM NAA	Plant 2	4
	clsy1-5	Low K	10 nM NAA	Plant 3	8
	clsy1-5	Low K	10 nM NAA	Plant 4	8
	clsy1-5	Low K	10 nM NAA	Plant 5	8
	clsy1-5	Low K	10 nM NAA	Plant 6	9
	clsy1-5	Low K	10 nM NAA	Plant 7	8
	clsy1-5	Low K	10 nM NAA	Plant 8	12
	clsy1-5	Low K	10 nM NAA	Plant 9	6
	clsy1-5	Low K	10 nM NAA	Plant 10	6
	clsy1-5	Low K	10 nM NAA	Plant 11	9
	clsy1-5	Low K	10 nM NAA	Plant 12	6
	clsy1-5	Control	40 nM NAA	Plant 1	17
	clsy1-5	Control	40 nM NAA	Plant 2	11
	clsy1-5	Control	40 nM NAA	Plant 3	16
	clsy1-5	Control	40 nM NAA	Plant 4	11
	clsy1-5	Control	40 nM NAA	Plant 5	14
	clsy1-5	Control	40 nM NAA	Plant 6	11
	clsy1-5	Control	40 nM NAA	Plant 7	14
	clsy1-5	Control	40 nM NAA	Plant 8	8
	clsy1-5	Control	40 nM NAA	Plant 9	10
	clsy1-5	Control	40 nM NAA	Plant 10	13
	clsy1-5	Control	40 nM NAA	Plant 11	12
	clsy1-5	Control	40 nM NAA	Plant 12	10
	clsy1-5	Control	40 nM NAA	Plant 13	13
	clsy1-5	Control	40 nM NAA	Plant 14	13
	clsy1-5	Low K	40 nM NAA	Plant 1	12
	clsy1-5	Low K	40 nM NAA	Plant 2	13
	clsy1-5	Low K	40 nM NAA	Plant 3	18
	clsy1-5	Low K	40 nM NAA	Plant 4	9
	clsy1-5	Low K	40 nM NAA	Plant 5	16
	clsy1-5	Low K	40 nM NAA	Plant 6	10
	clsy1-5	Low K	40 nM NAA	Plant 7	14
	clsy1-5	Low K	40 nM NAA	Plant 8	14
	clsy1-5	Low K	40 nM NAA	Plant 9	15
	clsy1-5	Low K	40 nM NAA	Plant 10	12
	clsy1-5	Low K	40 nM NAA	Plant 11	15
	clsy1-5	Low K	40 nM NAA	Plant 12	11
	clsy1-5	Low K	40 nM NAA	Plant 13	10
	clsy1-5	Low K	40 nM NAA	Plant 14	17
	clsy1-5	Low K	40 nM NAA	Plant 15	11
	clsy1-5	Low K	40 nM NAA	Plant 16	9
	clsy1-5	Control	1 µM NPA	Plant 1	2
	clsy1-5	Control	1 µM NPA	Plant 2	1
	clsy1-5	Control	1 µM NPA	Plant 3	0
	clsy1-5	Control	1 µM NPA	Plant 4	0
	clsy1-5	Control	1 µM NPA	Plant 5	0
	clsy1-5	Control	1 µM NPA	Plant 6	4
	clsy1-5	Control	1 µM NPA	Plant 7	0
	clsy1-5	Control	1 µM NPA	Plant 8	2
	clsy1-5	Control	1 µM NPA	Plant 9	4
	clsy1-5	Control	1 µM NPA	Plant 10	4
	clsy1-5	Control	1 µM NPA	Plant 11	0
	clsy1-5	Control	1 µM NPA	Plant 12	0
	clsy1-5	Control	1 µM NPA	Plant 13	5
	clsy1-5	Control	1 µM NPA	Plant 14	5
	clsy1-5	Low K	1 µM NPA	Plant 1	0
	clsy1-5	Low K	1 µM NPA	Plant 2	0
	clsy1-5	Low K	1 µM NPA	Plant 3	6
	clsy1-5	Low K	1 µM NPA	Plant 4	3
	clsy1-5	Low K	1 µM NPA	Plant 5	0
	clsy1-5	Low K	1 µM NPA	Plant 6	0
	clsy1-5	Low K	1 µM NPA	Plant 7	0
	clsy1-5	Low K	1 µM NPA	Plant 8	0
	clsy1-5	Low K	1 µM NPA	Plant 9	0
	clsy1-5	Low K	1 µM NPA	Plant 10	0
	clsy1-5	Low K	1 µM NPA	Plant 11	4
	clsy1-5	Low K	1 µM NPA	Plant 12	6
	clsy1-5	Low K	1 µM NPA	Plant 13	3
	clsy1-5	Low K	1 µM NPA	Plant 14	3
	clsy1-5	Low K	1 µM NPA	Plant 15	0
	clsy1-5	Low K	1 µM NPA	Plant 16	4
	clsy1-5	Low K	1 µM NPA	Plant 17	0
	clsy1-5	Low K	1 µM NPA	Plant 18	2
	clsy1-5	Low K	1 µM NPA	Plant 19	1
	clsy1-5	Low K	1 µM NPA	Plant 20	3
	clsy1-5	Low K	1 µM NPA	Plant 21	1
	clsy1-5	Low K	1 µM NPA	Plant 22	4
	clsy1-5	Low K	1 µM NPA	Plant 23	2
	clsy1-7	Control	Mock	Plant 1	6
	clsy1-7	Control	Mock	Plant 2	10
	clsy1-7	Control	Mock	Plant 3	8
	clsy1-7	Control	Mock	Plant 4	14
	clsy1-7	Control	Mock	Plant 5	7
	clsy1-7	Control	Mock	Plant 6	13
	clsy1-7	Control	Mock	Plant 7	6
	clsy1-7	Control	Mock	Plant 8	9
	clsy1-7	Control	Mock	Plant 9	6
	clsy1-7	Control	Mock	Plant 10	9
	clsy1-7	Control	Mock	Plant 11	9
	clsy1-7	Control	Mock	Plant 12	4
	clsy1-7	Control	Mock	Plant 13	7
	clsy1-7	Control	Mock	Plant 14	5
	clsy1-7	Control	Mock	Plant 15	9
	clsy1-7	Control	Mock	Plant 16	8
	clsy1-7	Control	Mock	Plant 17	7
	clsy1-7	Control	Mock	Plant 18	5
	clsy1-7	Control	Mock	Plant 19	8
	clsy1-7	Control	Mock	Plant 20	7
	clsy1-7	Control	Mock	Plant 21	9
	clsy1-7	Control	Mock	Plant 22	7
	clsy1-7	Low K	Mock	Plant 1	3
	clsy1-7	Low K	Mock	Plant 2	4
	clsy1-7	Low K	Mock	Plant 3	2
	clsy1-7	Low K	Mock	Plant 4	8
	clsy1-7	Low K	Mock	Plant 5	4
	clsy1-7	Low K	Mock	Plant 6	3
	clsy1-7	Low K	Mock	Plant 7	2
	clsy1-7	Low K	Mock	Plant 8	3
	clsy1-7	Low K	Mock	Plant 9	5
	clsy1-7	Low K	Mock	Plant 10	4
	clsy1-7	Low K	Mock	Plant 11	6
	clsy1-7	Low K	Mock	Plant 12	4
	clsy1-7	Low K	Mock	Plant 13	5
	clsy1-7	Low K	Mock	Plant 14	3
	clsy1-7	Low K	Mock	Plant 15	3
	clsy1-7	Low K	Mock	Plant 16	5
	clsy1-7	Low K	Mock	Plant 17	5
	clsy1-7	Low K	Mock	Plant 18	6
	clsy1-7	Low K	Mock	Plant 19	8
	clsy1-7	Low K	Mock	Plant 20	3
	clsy1-7	Low K	Mock	Plant 21	6
	clsy1-7	Low K	Mock	Plant 22	3
	clsy1-7	Low K	Mock	Plant 23	8
	clsy1-7	Low K	Mock	Plant 24	8
	clsy1-7	Low K	Mock	Plant 25	4
	clsy1-7	Low K	Mock	Plant 26	4
	clsy1-7	Low K	Mock	Plant 27	4
	clsy1-7	Low K	Mock	Plant 28	6
	clsy1-7	Low K	Mock	Plant 29	3
	clsy1-7	Low K	Mock	Plant 30	7
	clsy1-7	Low K	Mock	Plant 31	6
	clsy1-7	Low K	Mock	Plant 32	6
	clsy1-7	Low K	Mock	Plant 33	5
	clsy1-7	Control	10 nM NAA	Plant 1	9
	clsy1-7	Control	10 nM NAA	Plant 2	5
	clsy1-7	Control	10 nM NAA	Plant 3	5
	clsy1-7	Control	10 nM NAA	Plant 4	6
	clsy1-7	Control	10 nM NAA	Plant 5	13
	clsy1-7	Control	10 nM NAA	Plant 6	6
	clsy1-7	Control	10 nM NAA	Plant 7	11
	clsy1-7	Control	10 nM NAA	Plant 8	7
	clsy1-7	Control	10 nM NAA	Plant 9	7
	clsy1-7	Control	10 nM NAA	Plant 10	9
	clsy1-7	Control	10 nM NAA	Plant 11	10
	clsy1-7	Control	10 nM NAA	Plant 12	10
	clsy1-7	Control	10 nM NAA	Plant 13	9
	clsy1-7	Control	10 nM NAA	Plant 14	8
	clsy1-7	Control	10 nM NAA	Plant 15	10
	clsy1-7	Control	10 nM NAA	Plant 16	7
	clsy1-7	Control	10 nM NAA	Plant 17	14
	clsy1-7	Control	10 nM NAA	Plant 18	6
	clsy1-7	Control	10 nM NAA	Plant 19	6
	clsy1-7	Control	10 nM NAA	Plant 20	6
	clsy1-7	Control	10 nM NAA	Plant 21	9
	clsy1-7	Control	10 nM NAA	Plant 22	10
	clsy1-7	Control	10 nM NAA	Plant 23	4
	clsy1-7	Control	10 nM NAA	Plant 24	4
	clsy1-7	Control	10 nM NAA	Plant 25	4
	clsy1-7	Low K	10 nM NAA	Plant 1	7
	clsy1-7	Low K	10 nM NAA	Plant 2	5
	clsy1-7	Low K	10 nM NAA	Plant 3	6
	clsy1-7	Low K	10 nM NAA	Plant 4	7
	clsy1-7	Low K	10 nM NAA	Plant 5	5
	clsy1-7	Low K	10 nM NAA	Plant 6	7
	clsy1-7	Low K	10 nM NAA	Plant 7	8
	clsy1-7	Low K	10 nM NAA	Plant 8	6
	clsy1-7	Low K	10 nM NAA	Plant 9	11
	clsy1-7	Low K	10 nM NAA	Plant 10	6
	clsy1-7	Low K	10 nM NAA	Plant 11	6
	clsy1-7	Low K	10 nM NAA	Plant 12	7
	clsy1-7	Low K	10 nM NAA	Plant 13	5
	clsy1-7	Low K	10 nM NAA	Plant 14	6
	clsy1-7	Low K	10 nM NAA	Plant 15	9
	clsy1-7	Low K	10 nM NAA	Plant 16	9
	clsy1-7	Low K	10 nM NAA	Plant 17	11
	clsy1-7	Low K	10 nM NAA	Plant 18	9
	clsy1-7	Low K	10 nM NAA	Plant 19	9
	clsy1-7	Low K	10 nM NAA	Plant 20	8
	clsy1-7	Low K	10 nM NAA	Plant 21	4
	clsy1-7	Low K	10 nM NAA	Plant 22	5
	clsy1-7	Low K	10 nM NAA	Plant 23	9
	clsy1-7	Low K	10 nM NAA	Plant 24	6
	clsy1-7	Low K	10 nM NAA	Plant 25	7
	clsy1-7	Low K	10 nM NAA	Plant 26	8
	clsy1-7	Low K	10 nM NAA	Plant 27	6
	clsy1-7	Low K	10 nM NAA	Plant 28	11
	clsy1-7	Low K	10 nM NAA	Plant 29	10
	clsy1-7	Low K	10 nM NAA	Plant 30	10
	clsy1-7	Control	40 nM NAA	Plant 1	12
	clsy1-7	Control	40 nM NAA	Plant 2	10
	clsy1-7	Control	40 nM NAA	Plant 3	16
	clsy1-7	Control	40 nM NAA	Plant 4	14
	clsy1-7	Control	40 nM NAA	Plant 5	17
	clsy1-7	Control	40 nM NAA	Plant 6	10
	clsy1-7	Control	40 nM NAA	Plant 7	12
	clsy1-7	Control	40 nM NAA	Plant 8	15
	clsy1-7	Control	40 nM NAA	Plant 9	16
	clsy1-7	Control	40 nM NAA	Plant 10	11
	clsy1-7	Control	40 nM NAA	Plant 11	19
	clsy1-7	Control	40 nM NAA	Plant 12	16
	clsy1-7	Control	40 nM NAA	Plant 13	9
	clsy1-7	Control	40 nM NAA	Plant 14	11
	clsy1-7	Control	40 nM NAA	Plant 15	16
	clsy1-7	Control	40 nM NAA	Plant 16	9
	clsy1-7	Control	40 nM NAA	Plant 17	15
	clsy1-7	Control	40 nM NAA	Plant 18	11
	clsy1-7	Control	40 nM NAA	Plant 19	13
	clsy1-7	Control	40 nM NAA	Plant 20	8
	clsy1-7	Control	40 nM NAA	Plant 21	12
	clsy1-7	Control	40 nM NAA	Plant 22	13
	clsy1-7	Control	40 nM NAA	Plant 23	11
	clsy1-7	Control	40 nM NAA	Plant 24	15
	clsy1-7	Low K	40 nM NAA	Plant 1	16
	clsy1-7	Low K	40 nM NAA	Plant 2	14
	clsy1-7	Low K	40 nM NAA	Plant 3	10
	clsy1-7	Low K	40 nM NAA	Plant 4	12
	clsy1-7	Low K	40 nM NAA	Plant 5	11
	clsy1-7	Low K	40 nM NAA	Plant 6	9
	clsy1-7	Low K	40 nM NAA	Plant 7	14
	clsy1-7	Low K	40 nM NAA	Plant 8	13
	clsy1-7	Low K	40 nM NAA	Plant 9	13
	clsy1-7	Low K	40 nM NAA	Plant 10	16
	clsy1-7	Low K	40 nM NAA	Plant 11	11
	clsy1-7	Low K	40 nM NAA	Plant 12	12
	clsy1-7	Low K	40 nM NAA	Plant 13	11
	clsy1-7	Low K	40 nM NAA	Plant 14	10
	clsy1-7	Low K	40 nM NAA	Plant 15	14
	clsy1-7	Low K	40 nM NAA	Plant 16	13
	clsy1-7	Control	1 µM NPA	Plant 1	0
	clsy1-7	Control	1 µM NPA	Plant 2	7
	clsy1-7	Control	1 µM NPA	Plant 3	0
	clsy1-7	Control	1 µM NPA	Plant 4	0
	clsy1-7	Control	1 µM NPA	Plant 5	0
	clsy1-7	Control	1 µM NPA	Plant 6	0
	clsy1-7	Control	1 µM NPA	Plant 7	6
	clsy1-7	Control	1 µM NPA	Plant 8	8
	clsy1-7	Control	1 µM NPA	Plant 9	2
	clsy1-7	Control	1 µM NPA	Plant 10	0
	clsy1-7	Control	1 µM NPA	Plant 11	0
	clsy1-7	Control	1 µM NPA	Plant 12	0
	clsy1-7	Control	1 µM NPA	Plant 13	0
	clsy1-7	Control	1 µM NPA	Plant 14	0
	clsy1-7	Control	1 µM NPA	Plant 15	2
	clsy1-7	Control	1 µM NPA	Plant 16	6
	clsy1-7	Control	1 µM NPA	Plant 17	0
	clsy1-7	Control	1 µM NPA	Plant 18	0
	clsy1-7	Control	1 µM NPA	Plant 19	0
	clsy1-7	Control	1 µM NPA	Plant 20	1
	clsy1-7	Control	1 µM NPA	Plant 21	0
	clsy1-7	Control	1 µM NPA	Plant 22	0
	clsy1-7	Control	1 µM NPA	Plant 23	1
	clsy1-7	Control	1 µM NPA	Plant 24	3
	clsy1-7	Control	1 µM NPA	Plant 25	0
	clsy1-7	Control	1 µM NPA	Plant 26	6
	clsy1-7	Control	1 µM NPA	Plant 27	1
	clsy1-7	Control	1 µM NPA	Plant 28	3
	clsy1-7	Control	1 µM NPA	Plant 29	2
	clsy1-7	Control	1 µM NPA	Plant 30	9
	clsy1-7	Control	1 µM NPA	Plant 31	6
	clsy1-7	Control	1 µM NPA	Plant 32	2
	clsy1-7	Control	1 µM NPA	Plant 33	3
	clsy1-7	Control	1 µM NPA	Plant 34	7
	clsy1-7	Control	1 µM NPA	Plant 35	2
	clsy1-7	Control	1 µM NPA	Plant 36	0
	clsy1-7	Control	1 µM NPA	Plant 37	0
	clsy1-7	Control	1 µM NPA	Plant 38	4
	clsy1-7	Control	1 µM NPA	Plant 39	4
	clsy1-7	Control	1 µM NPA	Plant 40	6
	clsy1-7	Control	1 µM NPA	Plant 41	3
	clsy1-7	Control	1 µM NPA	Plant 42	0
	clsy1-7	Control	1 µM NPA	Plant 43	0
	clsy1-7	Low K	1 µM NPA	Plant 1	2
	clsy1-7	Low K	1 µM NPA	Plant 2	0
	clsy1-7	Low K	1 µM NPA	Plant 3	0
	clsy1-7	Low K	1 µM NPA	Plant 4	0
	clsy1-7	Low K	1 µM NPA	Plant 5	0
	clsy1-7	Low K	1 µM NPA	Plant 6	4
	clsy1-7	Low K	1 µM NPA	Plant 7	5
	clsy1-7	Low K	1 µM NPA	Plant 8	0
	clsy1-7	Low K	1 µM NPA	Plant 9	0
	clsy1-7	Low K	1 µM NPA	Plant 10	6
	clsy1-7	Low K	1 µM NPA	Plant 11	5
	clsy1-7	Low K	1 µM NPA	Plant 12	2
	clsy1-7	Low K	1 µM NPA	Plant 13	0
	clsy1-7	Low K	1 µM NPA	Plant 14	0
	clsy1-7	Low K	1 µM NPA	Plant 15	3
	clsy1-7	Low K	1 µM NPA	Plant 16	0
	clsy1-7	Low K	1 µM NPA	Plant 17	0
	clsy1-7	Low K	1 µM NPA	Plant 18	0
	clsy1-7	Low K	1 µM NPA	Plant 19	5
	clsy1-7	Low K	1 µM NPA	Plant 20	6
	clsy1-7	Low K	1 µM NPA	Plant 21	2
	clsy1-7	Low K	1 µM NPA	Plant 22	2
	clsy1-7	Low K	1 µM NPA	Plant 23	6
	clsy1-7	Low K	1 µM NPA	Plant 24	0
	clsy1-7	Low K	1 µM NPA	Plant 25	8
	clsy1-7	Low K	1 µM NPA	Plant 26	8
	clsy1-7	Low K	1 µM NPA	Plant 27	0
	clsy1-7	Low K	1 µM NPA	Plant 28	5
	clsy1-7	Low K	1 µM NPA	Plant 29	5
	clsy1-7	Low K	1 µM NPA	Plant 30	0
	clsy1-7	Low K	1 µM NPA	Plant 31	0
	clsy1-7	Low K	1 µM NPA	Plant 32	0
	clsy1-7	Low K	1 µM NPA	Plant 33	0
	clsy1-7	Low K	1 µM NPA	Plant 34	0
	clsy1-7	Low K	1 µM NPA	Plant 35	6
	clsy1-7	Low K	1 µM NPA	Plant 36	0
	clsy1-7	Low K	1 µM NPA	Plant 37	0
	clsy1-7	Low K	1 µM NPA	Plant 38	4

## Sheet: Fig 7b
Fig. 7b (Later root number of Col-0, single mutant plants for TIR1 or CLSY1, and double mutant for TIR1 and CLSY1 under control and low K conditions)	Genotype	Growth condition	Plant ID	Lateral root number
	Col-0	Control	Plant 1	4
	Col-0	Control	Plant 2	4
	Col-0	Control	Plant 3	5
	Col-0	Control	Plant 4	6
	Col-0	Control	Plant 5	6
	Col-0	Control	Plant 6	7
	Col-0	Control	Plant 7	5
	Col-0	Control	Plant 8	10
	Col-0	Control	Plant 9	8
	Col-0	Control	Plant 10	7
	Col-0	Control	Plant 11	6
	Col-0	Control	Plant 12	7
	Col-0	Control	Plant 13	11
	Col-0	Control	Plant 14	7
	Col-0	Control	Plant 15	7
	Col-0	Control	Plant 16	10
	Col-0	Control	Plant 17	10
	Col-0	Control	Plant 18	9
	Col-0	Control	Plant 19	6
	Col-0	Control	Plant 20	8
	Col-0	Control	Plant 21	10
	Col-0	Control	Plant 22	11
	Col-0	Low K	Plant 1	3
	Col-0	Low K	Plant 2	2
	Col-0	Low K	Plant 3	4
	Col-0	Low K	Plant 4	4
	Col-0	Low K	Plant 5	3
	Col-0	Low K	Plant 6	4
	Col-0	Low K	Plant 7	5
	Col-0	Low K	Plant 8	4
	Col-0	Low K	Plant 9	6
	Col-0	Low K	Plant 10	4
	Col-0	Low K	Plant 11	5
	Col-0	Low K	Plant 12	5
	Col-0	Low K	Plant 13	7
	Col-0	Low K	Plant 14	7
	Col-0	Low K	Plant 15	9
	Col-0	Low K	Plant 16	5
	Col-0	Low K	Plant 17	5
	Col-0	Low K	Plant 18	5
	Col-0	Low K	Plant 19	6
	Col-0	Low K	Plant 20	7
	Col-0	Low K	Plant 21	7
	Col-0	Low K	Plant 22	6
	Col-0	Low K	Plant 23	7
	Col-0	Low K	Plant 24	8
	Col-0	Low K	Plant 25	8
	tir1-11	Control	Plant 1	4
	tir1-11	Control	Plant 2	5
	tir1-11	Control	Plant 3	5
	tir1-11	Control	Plant 4	5
	tir1-11	Control	Plant 5	4
	tir1-11	Control	Plant 6	6
	tir1-11	Control	Plant 7	8
	tir1-11	Control	Plant 8	5
	tir1-11	Control	Plant 9	5
	tir1-11	Control	Plant 10	5
	tir1-11	Control	Plant 11	4
	tir1-11	Control	Plant 12	5
	tir1-11	Control	Plant 13	5
	tir1-11	Control	Plant 14	6
	tir1-11	Control	Plant 15	7
	tir1-11	Control	Plant 16	5
	tir1-11	Control	Plant 17	9
	tir1-11	Control	Plant 18	6
	tir1-11	Low K	Plant 1	5
	tir1-11	Low K	Plant 2	5
	tir1-11	Low K	Plant 3	5
	tir1-11	Low K	Plant 4	4
	tir1-11	Low K	Plant 5	6
	tir1-11	Low K	Plant 6	4
	tir1-11	Low K	Plant 7	3
	tir1-11	Low K	Plant 8	6
	tir1-11	Low K	Plant 9	7
	tir1-11	Low K	Plant 10	5
	tir1-11	Low K	Plant 11	4
	tir1-11	Low K	Plant 12	5
	tir1-11	Low K	Plant 13	4
	tir1-11	Low K	Plant 14	5
	tir1-11	Low K	Plant 15	6
	tir1-11	Low K	Plant 16	3
	tir1-11	Low K	Plant 17	6
	tir1-11	Low K	Plant 18	7
	tir1-11	Low K	Plant 19	8
	tir1-11	Low K	Plant 20	9
	clsy1-7	Control	Plant 1	5
	clsy1-7	Control	Plant 2	8
	clsy1-7	Control	Plant 3	5
	clsy1-7	Control	Plant 4	7
	clsy1-7	Control	Plant 5	7
	clsy1-7	Control	Plant 6	9
	clsy1-7	Control	Plant 7	5
	clsy1-7	Control	Plant 8	10
	clsy1-7	Control	Plant 9	5
	clsy1-7	Control	Plant 10	7
	clsy1-7	Control	Plant 11	7
	clsy1-7	Control	Plant 12	7
	clsy1-7	Control	Plant 13	5
	clsy1-7	Control	Plant 14	8
	clsy1-7	Control	Plant 15	7
	clsy1-7	Control	Plant 16	8
	clsy1-7	Control	Plant 17	7
	clsy1-7	Control	Plant 18	10
	clsy1-7	Control	Plant 19	8
	clsy1-7	Control	Plant 20	6
	clsy1-7	Control	Plant 21	7
	clsy1-7	Control	Plant 22	12
	clsy1-7	Control	Plant 23	9
	clsy1-7	Low K	Plant 1	2
	clsy1-7	Low K	Plant 2	3
	clsy1-7	Low K	Plant 3	1
	clsy1-7	Low K	Plant 4	4
	clsy1-7	Low K	Plant 5	4
	clsy1-7	Low K	Plant 6	2
	clsy1-7	Low K	Plant 7	2
	clsy1-7	Low K	Plant 8	2
	clsy1-7	Low K	Plant 9	4
	clsy1-7	Low K	Plant 10	3
	clsy1-7	Low K	Plant 11	4
	clsy1-7	Low K	Plant 12	2
	clsy1-7	Low K	Plant 13	4
	clsy1-7	Low K	Plant 14	3
	clsy1-7	Low K	Plant 15	3
	clsy1-7	Low K	Plant 16	3
	clsy1-7	Low K	Plant 17	5
	clsy1-7	Low K	Plant 18	4
	clsy1-7	Low K	Plant 19	6
	clsy1-7	Low K	Plant 20	5
	clsy1-7	Low K	Plant 21	6
	clsy1-7 tir1-11	Control	Plant 1	4
	clsy1-7 tir1-11	Control	Plant 2	5
	clsy1-7 tir1-11	Control	Plant 3	1
	clsy1-7 tir1-11	Control	Plant 4	3
	clsy1-7 tir1-11	Control	Plant 5	0
	clsy1-7 tir1-11	Control	Plant 6	1
	clsy1-7 tir1-11	Control	Plant 7	5
	clsy1-7 tir1-11	Control	Plant 8	4
	clsy1-7 tir1-11	Control	Plant 9	1
	clsy1-7 tir1-11	Control	Plant 10	4
	clsy1-7 tir1-11	Control	Plant 11	3
	clsy1-7 tir1-11	Control	Plant 12	4
	clsy1-7 tir1-11	Control	Plant 13	5
	clsy1-7 tir1-11	Control	Plant 14	3
	clsy1-7 tir1-11	Control	Plant 15	5
	clsy1-7 tir1-11	Control	Plant 16	5
	clsy1-7 tir1-11	Control	Plant 17	4
	clsy1-7 tir1-11	Control	Plant 18	3
	clsy1-7 tir1-11	Control	Plant 19	3
	clsy1-7 tir1-11	Control	Plant 20	5
	clsy1-7 tir1-11	Control	Plant 21	4
	clsy1-7 tir1-11	Control	Plant 22	4
	clsy1-7 tir1-11	Control	Plant 23	5
	clsy1-7 tir1-11	Control	Plant 24	6
	clsy1-7 tir1-11	Control	Plant 25	3
	clsy1-7 tir1-11	Control	Plant 26	6
	clsy1-7 tir1-11	Low K	Plant 1	3
	clsy1-7 tir1-11	Low K	Plant 2	2
	clsy1-7 tir1-11	Low K	Plant 3	2
	clsy1-7 tir1-11	Low K	Plant 4	2
	clsy1-7 tir1-11	Low K	Plant 5	2
	clsy1-7 tir1-11	Low K	Plant 6	3
	clsy1-7 tir1-11	Low K	Plant 7	1
	clsy1-7 tir1-11	Low K	Plant 8	2
	clsy1-7 tir1-11	Low K	Plant 9	4
	clsy1-7 tir1-11	Low K	Plant 10	4
	clsy1-7 tir1-11	Low K	Plant 11	2
	clsy1-7 tir1-11	Low K	Plant 12	5
	clsy1-7 tir1-11	Low K	Plant 13	2
	clsy1-7 tir1-11	Low K	Plant 14	4
	clsy1-7 tir1-11	Low K	Plant 15	6
	clsy1-7 tir1-11	Low K	Plant 16	4
	clsy1-7 tir1-11	Low K	Plant 17	4
	clsy1-7 tir1-11	Low K	Plant 18	2
	clsy1-7 tir1-11	Low K	Plant 19	4
	clsy1-7 tir1-11	Low K	Plant 20	5
	clsy1-7 tir1-11	Low K	Plant 21	5
	clsy1-7 tir1-11	Low K	Plant 22	5
	clsy1-7 tir1-11	Low K	Plant 23	6
	clsy1-7 tir1-11	Low K	Plant 24	3
	clsy1-7 tir1-11	Low K	Plant 25	5
	clsy1-7 tir1-11	Low K	Plant 26	6

## Sheet: Supp Figs 1b,c,d
Supp Fig. 1b (Effects of K, Fe, or combined K and Fe deficiency on later root number in Col-0)	Genotype	Growth conditions	Plant ID	Lateral root number		Supp Fig 1c (Effects of K, Fe, or combined K and Fe deficiency on Main root length (cm) in Col-0)	Genotype	Growth conditions	Plant ID	MRL (cm)		Supp Fig 1d (ffects of K, Fe, or combined K and Fe deficiency on total root size (cm) in Col-0)	Genotype	Growth conditions	Plant ID	TRS (cm)
	Col-0	Control	Plant 1	4			Col-0	Control	Plant 1	3.97722			Col-0	Control	Plant 1	6.15103
	Col-0	Control	Plant 2	5			Col-0	Control	Plant 2	4.50062			Col-0	Control	Plant 2	5.90575
	Col-0	Control	Plant 3	8			Col-0	Control	Plant 3	4.83661			Col-0	Control	Plant 3	9.08407
	Col-0	Control	Plant 4	10			Col-0	Control	Plant 4	4.85983			Col-0	Control	Plant 4	10.1113
	Col-0	Control	Plant 5	9			Col-0	Control	Plant 5	4.91845			Col-0	Control	Plant 5	8.75372
	Col-0	Control	Plant 6	6			Col-0	Control	Plant 6	5.11691			Col-0	Control	Plant 6	8.43351
	Col-0	Control	Plant 7	12			Col-0	Control	Plant 7	5.17606			Col-0	Control	Plant 7	12.7086
	Col-0	Control	Plant 8	11			Col-0	Control	Plant 8	5.21017			Col-0	Control	Plant 8	11.1966
	Col-0	Control	Plant 9	8			Col-0	Control	Plant 9	5.26443			Col-0	Control	Plant 9	10.3388
	Col-0	Control	Plant 10	9			Col-0	Control	Plant 10	5.43133			Col-0	Control	Plant 10	12.4916
	Col-0	Control	Plant 11	10			Col-0	Control	Plant 11	5.47214			Col-0	Control	Plant 11	13.9963
	Col-0	Control	Plant 12	11			Col-0	Control	Plant 12	5.51407			Col-0	Control	Plant 12	11.786
	Col-0	Control	Plant 13	8			Col-0	Control	Plant 13	5.76552			Col-0	Control	Plant 13	11.9827
	Col-0	Control	Plant 14	13			Col-0	Control	Plant 14	5.81594			Col-0	Control	Plant 14	12.4772
	Col-0	Control	Plant 15	9			Col-0	Control	Plant 15	5.98014			Col-0	Control	Plant 15	14.4023
	Col-0	Control	Plant 16	10			Col-0	Control	Plant 16	6.03763			Col-0	Control	Plant 16	12.7052
	Col-0	Control	Plant 17	11			Col-0	Control	Plant 17	6.15268			Col-0	Control	Plant 17	14.1952
	Col-0	Low Fe	Plant 1	5			Col-0	Low Fe	Plant 1	4.29412			Col-0	Low Fe	Plant 1	6.84984
	Col-0	Low Fe	Plant 2	8			Col-0	Low Fe	Plant 2	5.50784			Col-0	Low Fe	Plant 2	7.07461
	Col-0	Low Fe	Plant 3	11			Col-0	Low Fe	Plant 3	5.72141			Col-0	Low Fe	Plant 3	12.0984
	Col-0	Low Fe	Plant 4	11			Col-0	Low Fe	Plant 4	5.85277			Col-0	Low Fe	Plant 4	10.6915
	Col-0	Low Fe	Plant 5	8			Col-0	Low Fe	Plant 5	6.01818			Col-0	Low Fe	Plant 5	10.2578
	Col-0	Low Fe	Plant 6	11			Col-0	Low Fe	Plant 6	6.08551			Col-0	Low Fe	Plant 6	10.0267
	Col-0	Low Fe	Plant 7	9			Col-0	Low Fe	Plant 7	6.42675			Col-0	Low Fe	Plant 7	8.89192
	Col-0	Low Fe	Plant 8	9			Col-0	Low Fe	Plant 8	6.54053			Col-0	Low Fe	Plant 8	8.82211
	Col-0	Low Fe	Plant 9	8			Col-0	Low Fe	Plant 9	6.54414			Col-0	Low Fe	Plant 9	11.4166
	Col-0	Low Fe	Plant 10	6			Col-0	Low Fe	Plant 10	6.73193			Col-0	Low Fe	Plant 10	8.68331
	Col-0	Low Fe	Plant 11	9			Col-0	Low Fe	Plant 11	6.95723			Col-0	Low Fe	Plant 11	11.6361
	Col-0	Low Fe	Plant 12	9			Col-0	Low Fe	Plant 12	7.01787			Col-0	Low Fe	Plant 12	13.4852
	Col-0	Low Fe	Plant 13	12			Col-0	Low Fe	Plant 13	7.12961			Col-0	Low Fe	Plant 13	15.9981
	Col-0	Low Fe	Plant 14	12			Col-0	Low Fe	Plant 14	7.27548			Col-0	Low Fe	Plant 14	13.1812
	Col-0	Low Fe	Plant 15	12			Col-0	Low Fe	Plant 15	7.37543			Col-0	Low Fe	Plant 15	16.0828
	Col-0	Low Fe	Plant 16	11			Col-0	Low Fe	Plant 16	7.38234			Col-0	Low Fe	Plant 16	12.7537
	Col-0	Low Fe	Plant 17	9			Col-0	Low Fe	Plant 17	7.62018			Col-0	Low Fe	Plant 17	13.5781
	Col-0	Low Fe	Plant 18	6			Col-0	Low Fe	Plant 18	7.63898			Col-0	Low Fe	Plant 18	14.5289
	Col-0	Low K	Plant 1	5			Col-0	Low K	Plant 1	2.09039			Col-0	Low K	Plant 1	5.87764
	Col-0	Low K	Plant 2	4			Col-0	Low K	Plant 2	2.39174			Col-0	Low K	Plant 2	3.96993
	Col-0	Low K	Plant 3	6			Col-0	Low K	Plant 3	2.43202			Col-0	Low K	Plant 3	5.98954
	Col-0	Low K	Plant 4	6			Col-0	Low K	Plant 4	2.56428			Col-0	Low K	Plant 4	6.0574
	Col-0	Low K	Plant 5	6			Col-0	Low K	Plant 5	2.6519			Col-0	Low K	Plant 5	8.31884
	Col-0	Low K	Plant 6	5			Col-0	Low K	Plant 6	2.77672			Col-0	Low K	Plant 6	5.60801
	Col-0	Low K	Plant 7	7			Col-0	Low K	Plant 7	2.84075			Col-0	Low K	Plant 7	5.61162
	Col-0	Low K	Plant 8	5			Col-0	Low K	Plant 8	3.02637			Col-0	Low K	Plant 8	5.04162
	Col-0	Low K	Plant 9	8			Col-0	Low K	Plant 9	3.11654			Col-0	Low K	Plant 9	8.01877
	Col-0	Low K	Plant 10	6			Col-0	Low K	Plant 10	3.25151			Col-0	Low K	Plant 10	6.10347
	Col-0	Low K	Plant 11	8			Col-0	Low K	Plant 11	3.25587			Col-0	Low K	Plant 11	10.8339
	Col-0	Low K	Plant 12	7			Col-0	Low K	Plant 12	3.40211			Col-0	Low K	Plant 12	8.17711
	Col-0	Low K	Plant 13	6			Col-0	Low K	Plant 13	3.42878			Col-0	Low K	Plant 13	5.49356
	Col-0	Low K	Plant 14	7			Col-0	Low K	Plant 14	3.43803			Col-0	Low K	Plant 14	7.95835
	Col-0	Low K	Plant 15	6			Col-0	Low K	Plant 15	3.46869			Col-0	Low K	Plant 15	6.74936
	Col-0	Low K	Plant 16	7			Col-0	Low K	Plant 16	3.61109			Col-0	Low K	Plant 16	7.82662
	Col-0	Low K	Plant 17	7			Col-0	Low K	Plant 17	3.64611			Col-0	Low K	Plant 17	10.4131
	Col-0	Low K	Plant 18	9			Col-0	Low K	Plant 18	4.05612			Col-0	Low K	Plant 18	11.4128
	Col-0	Low K	Plant 19	10			Col-0	Low K	Plant 19	4.15719			Col-0	Low K	Plant 19	10.4852
	Col-0	Low K	Plant 20	8			Col-0	Low K	Plant 20	4.25008			Col-0	Low K	Plant 20	11.419
	Col-0	Low K	Plant 21	9			Col-0	Low K	Plant 21	4.71525			Col-0	Low K	Plant 21	10.8925
	Col-0	Low KFe	Plant 1	6			Col-0	Low KFe	Plant 1	4.79904			Col-0	Low KFe	Plant 1	8.159
	Col-0	Low KFe	Plant 2	6			Col-0	Low KFe	Plant 2	4.8043			Col-0	Low KFe	Plant 2	7.40917
	Col-0	Low KFe	Plant 3	5			Col-0	Low KFe	Plant 3	4.87652			Col-0	Low KFe	Plant 3	6.35784
	Col-0	Low KFe	Plant 4	6			Col-0	Low KFe	Plant 4	4.94129			Col-0	Low KFe	Plant 4	7.86855
	Col-0	Low KFe	Plant 5	11			Col-0	Low KFe	Plant 5	5.29051			Col-0	Low KFe	Plant 5	8.9549
	Col-0	Low KFe	Plant 6	6			Col-0	Low KFe	Plant 6	5.3368			Col-0	Low KFe	Plant 6	6.64686
	Col-0	Low KFe	Plant 7	8			Col-0	Low KFe	Plant 7	5.50949			Col-0	Low KFe	Plant 7	11.2628
	Col-0	Low KFe	Plant 8	12			Col-0	Low KFe	Plant 8	5.58516			Col-0	Low KFe	Plant 8	8.70908
	Col-0	Low KFe	Plant 9	11			Col-0	Low KFe	Plant 9	5.69781			Col-0	Low KFe	Plant 9	11.639
	Col-0	Low KFe	Plant 10	14			Col-0	Low KFe	Plant 10	5.85946			Col-0	Low KFe	Plant 10	10.54
	Col-0	Low KFe	Plant 11	9			Col-0	Low KFe	Plant 11	6.55158			Col-0	Low KFe	Plant 11	11.2702
	Col-0	Low KFe	Plant 12	11			Col-0	Low KFe	Plant 12	6.77161			Col-0	Low KFe	Plant 12	13.0255
	Col-0	Low KFe	Plant 13	10			Col-0	Low KFe	Plant 13	6.9449			Col-0	Low KFe	Plant 13	13.0195
	Col-0	Low KFe	Plant 14	10			Col-0	Low KFe	Plant 14	6.96392			Col-0	Low KFe	Plant 14	11.8569
	Col-0	Low KFe	Plant 15	11			Col-0	Low KFe	Plant 15	6.9685			Col-0	Low KFe	Plant 15	13.9863
	Col-0	Low KFe	Plant 16	11			Col-0	Low KFe	Plant 16	7.02216			Col-0	Low KFe	Plant 16	17.6198
	Col-0	Low KFe	Plant 17	9			Col-0	Low KFe	Plant 17	7.17207			Col-0	Low KFe	Plant 17	12.1304
	Col-0	Low KFe	Plant 18	8			Col-0	Low KFe	Plant 18	7.33807			Col-0	Low KFe	Plant 18	13.7784
	Col-0	Low KFe	Plant 19	11			Col-0	Low KFe	Plant 19	7.81211			Col-0	Low KFe	Plant 19	17.185

## Sheet: Supp Fig 2b
Supp Fig 2b (Cell length (µM) in mature zone of roots under control, low Fe, low K, and low KFe conditions)	Growth condition	Plant ID	Cell ID	Cell length (µm)
	Control	Plant 1	C1	145.862
	Control	Plant 1	C2	165.597
	Control	Plant 2	C1	209.126
	Control	Plant 2	C2	255.572
	Control	Plant 3	C1	198.08
	Control	Plant 4	C1	216.064
	Control	Plant 4	C2	183.694
	Control	Plant 5	C1	343.73
	Control	Plant 5	C2	365.345
	Control	Plant 6	C1	302.408
	Control	Plant 7	C1	158.615
	Control	Plant 7	C2	162.955
	Control	Plant 8	C1	251.588
	Control	Plant 8	C2	203.38
	Control	Plant 9	C1	298.772
	Control	Plant 9	C2	284.333
	Control	Plant 10	C1	191.166
	Control	Plant 10	C2	205.573
	Control	Plant 11	C1	240.768
	Control	Plant 11	C2	225.007
	Control	Plant 12	C1	207.228
	Control	Plant 12	C2	171.193
	Control	Plant 13	C1	248.753
	Control	Plant 13	C2	250.55
	Control	Plant 14	C1	219.809
	Control	Plant 14	C2	174.787
	Control	Plant 15	C1	250.453
	Control	Plant 15	C2	189.088
	Control	Plant 16	C1	295.173
	Control	Plant 16	C2	297.011
	Control	Plant 17	C1	291.664
	Control	Plant 17	C2	295.393
	Low Fe	Plant 1	C1	196.356
	Low Fe	Plant 1	C2	277.502
	Low Fe	Plant 2	C1	210.554
	Low Fe	Plant 2	C2	218.812
	Low Fe	Plant 3	C1	241.165
	Low Fe	Plant 3	C2	364.067
	Low Fe	Plant 4	C1	314.131
	Low Fe	Plant 4	C2	298.745
	Low Fe	Plant 5	C1	280.78
	Low Fe	Plant 5	C2	223.404
	Low Fe	Plant 6	C1	148.884
	Low Fe	Plant 6	C2	194.35
	Low Fe	Plant 7	C1	162.128
	Low Fe	Plant 7	C2	241.064
	Low Fe	Plant 8	C1	149.134
	Low Fe	Plant 9	C2	246.642
	Low Fe	Plant 10	C1	188.951
	Low Fe	Plant 10	C2	169.31
	Low Fe	Plant 11	C1	297.844
	Low Fe	Plant 11	C2	171.419
	Low K	Plant 1	C1	119.286
	Low K	Plant 1	C2	257.786
	Low K	Plant 2	C1	157.755
	Low K	Plant 2	C2	61.105
	Low K	Plant 3	C1	138.856
	Low K	Plant 3	C2	157.22
	Low K	Plant 4	C1	222.226
	Low K	Plant 5	C1	116.067
	Low K	Plant 5	C2	187.851
	Low K	Plant 6	C1	209.374
	Low K	Plant 7	C1	198.153
	Low K	Plant 7	C2	199.822
	Low K	Plant 8	C1	119.639
	Low K	Plant 8	C2	140.652
	Low K	Plant 9	C1	240.526
	Low K	Plant 9	C2	144.771
	Low K	Plant 10	C1	129.617
	Low K	Plant 10	C2	126.083
	Low K	Plant 11	C1	172.99
	Low K	Plant 11	C2	171.108
	Low K	Plant 12	C1	159.825
	Low K	Plant 12	C2	154.771
	Low K	Plant 13	C1	221.372
	Low K	Plant 13	C2	169.31
	Low K	Plant 14	C1	154.76
	Low K	Plant 14	C2	158.451
	Low K	Plant 15	C1	181.833
	Low K	Plant 15	C2	77.401
	Low K	Plant 16	C1	106.234
	Low K	Plant 17	C1	196.554
	Low K	Plant 17	C2	122.382
	Low K	Plant 18	C1	70.55
	Low K	Plant 18	C2	85.056
	Low K	Plant 19	C1	118.783
	Low K	Plant 19	C2	102.637
	Low K	Plant 20	C1	83.091
	Low K	Plant 20	C2	108.705
	Low KFe	Plant 1	C1	212.467
	Low KFe	Plant 1	C2	194.383
	Low KFe	Plant 2	C1	239.31
	Low KFe	Plant 2	C2	175.886
	Low KFe	Plant 3	C1	171.193
	Low KFe	Plant 3	C2	255.591
	Low KFe	Plant 4	C1	265.412
	Low KFe	Plant 4	C2	288.936
	Low KFe	Plant 5	C1	173.886
	Low KFe	Plant 5	C2	244.797
	Low KFe	Plant 6	C1	160.169
	Low KFe	Plant 6	C2	171.041
	Low KFe	Plant 7	C1	200.04
	Low KFe	Plant 7	C2	281.016
	Low KFe	Plant 8	C1	221.314
	Low KFe	Plant 8	C2	149.892
	Low KFe	Plant 9	C1	231.19
	Low KFe	Plant 9	C2	235.802
	Low KFe	Plant 10	C1	263.163
	Low KFe	Plant 10	C2	301.121

## Sheet: Supp Fig 3
Supp Fig 3 (prDR5:Venus fluorescence signal intensity (A.U) in founder cells, SI, and SII lateral root primordia)	Growth condition	LR developmental stage	Plant ID	Cell ID	Signal intensity (arbitrary units)
	Control	Founder cell	Plant 1	Cell 1	240.458
	Control	Founder cell	Plant 1	Cell 2	245.644
	Control	Founder cell	Plant 2	Cell 1	217.614
	Control	Founder cell	Plant 2	Cell 2	193.288
	Control	Founder cell	Plant 3	Cell 1	175.287
	Control	Founder cell	Plant 3	Cell 2	169.727
	Control	Founder cell	Plant 4	Cell 1	181.905
	Control	Founder cell	Plant 4	Cell 2	184.798
	Control	Founder cell	Plant 5	Cell 1	130.172
	Control	Founder cell	Plant 5	Cell 2	213.276
	Control	Founder cell	Plant 6	Cell 1	183.21
	Control	Founder cell	Plant 6	Cell 2	169.406
	Control	Founder cell	Plant 7	Cell 1	190.279
	Control	Founder cell	Plant 7	Cell 2	163.786
	Control	Founder cell	Plant 8	Cell 1	207.495
	Control	Founder cell	Plant 8	Cell 2	145.774
	Control	Founder cell	Plant 9	Cell 1	70.616
	Control	Founder cell	Plant 9	Cell 2	215.102
	Control	Founder cell	Plant 10	Cell 1	251.948
	Control	Founder cell	Plant 10	Cell 2	217.262
	Control	Founder cell	Plant 11	Cell 1	235.428
	Control	Founder cell	Plant 11	Cell 2	252.356
	Control	Founder cell	Plant 12	Cell 1	89.187
	Control	Founder cell	Plant 12	Cell 2	85.697
	Control	Founder cell	Plant 13	Cell 1	147.918
	Control	Founder cell	Plant 13	Cell 2	111.792
	Control	Founder cell	Plant 14	Cell 1	202.059
	Control	Founder cell	Plant 14	Cell 2	241.208
	Control	Founder cell	Plant 15	Cell 1	81.383
	Control	Founder cell	Plant 15	Cell 2	79.107
	Low Fe	Founder cell	Plant 1	Cell 1	195.36
	Low Fe	Founder cell	Plant 1	Cell 2	194.509
	Low Fe	Founder cell	Plant 2	Cell 1	128.566
	Low Fe	Founder cell	Plant 2	Cell 2	119.285
	Low Fe	Founder cell	Plant 3	Cell 1	157.841
	Low Fe	Founder cell	Plant 4	Cell 1	241.525
	Low Fe	Founder cell	Plant 4	Cell 2	251.949
	Low Fe	Founder cell	Plant 5	Cell 1	242.991
	Low Fe	Founder cell	Plant 5	Cell 2	92.836
	Low Fe	Founder cell	Plant 6	Cell 1	129.79
	Low Fe	Founder cell	Plant 6	Cell 2	169.613
	Low Fe	Founder cell	Plant 7	Cell 1	190.42
	Low Fe	Founder cell	Plant 7	Cell 2	254.568
	Low Fe	Founder cell	Plant 8	Cell 1	230.456
	Low Fe	Founder cell	Plant 8	Cell 2	234.125
	Low K	Founder cell	Plant 1	Cell 1	46.02
	Low K	Founder cell	Plant 1	Cell 2	71.208
	Low K	Founder cell	Plant 2	Cell 1	77.519
	Low K	Founder cell	Plant 2	Cell 2	113.434
	Low K	Founder cell	Plant 3	Cell 1	101.964
	Low K	Founder cell	Plant 3	Cell 2	29.121
	Low K	Founder cell	Plant 4	Cell 1	24.97
	Low K	Founder cell	Plant 4	Cell 2	38.223
	Low K	Founder cell	Plant 5	Cell 1	44.002
	Low K	Founder cell	Plant 5	Cell 2	41.506
	Low K	Founder cell	Plant 6	Cell 1	74.55
	Low K	Founder cell	Plant 6	Cell 2	148.892
	Low K	Founder cell	Plant 7	Cell 1	81.942
	Low K	Founder cell	Plant 7	Cell 2	76.269
	Low K	Founder cell	Plant 8	Cell 1	138.975
	Low K	Founder cell	Plant 8	Cell 2	121.918
	Low K	Founder cell	Plant 9	Cell 1	36.686
	Low K	Founder cell	Plant 9	Cell 2	49.148
	Low K	Founder cell	Plant 10	Cell 1	135.851
	Low K	Founder cell	Plant 10	Cell 2	136.687
	Low K	Founder cell	Plant 11	Cell 1	32.272
	Low K	Founder cell	Plant 11	Cell 2	33.582
	Low K	Founder cell	Plant 12	Cell 1	30.012
	Low K	Founder cell	Plant 12	Cell 2	37.52
	Low K	Founder cell	Plant 13	Cell 1	132.066
	Low K	Founder cell	Plant 13	Cell 2	130.138
	Low K	Founder cell	Plant 14	Cell 1	44.03
	Low K	Founder cell	Plant 14	Cell 2	63.85
	Low KFe	Founder cell	Plant 1	Cell 1	112.188
	Low KFe	Founder cell	Plant 1	Cell 2	148.455
	Low KFe	Founder cell	Plant 2	Cell 1	222.416
	Low KFe	Founder cell	Plant 2	Cell 2	224.926
	Low KFe	Founder cell	Plant 3	Cell 1	254.898
	Low KFe	Founder cell	Plant 3	Cell 2	244
	Low KFe	Founder cell	Plant 4	Cell 1	246.71
	Low KFe	Founder cell	Plant 4	Cell 2	244.573
	Low KFe	Founder cell	Plant 5	Cell 1	219.586
	Low KFe	Founder cell	Plant 5	Cell 2	177.439
	Low KFe	Founder cell	Plant 6	Cell 1	226.603
	Low KFe	Founder cell	Plant 6	Cell 2	168.237
	Low KFe	Founder cell	Plant 7	Cell 1	117.507
	Low KFe	Founder cell	Plant 7	Cell 2	186.292
	Low KFe	Founder cell	Plant 8	Cell 1	213.783
	Low KFe	Founder cell	Plant 8	Cell 2	117.253
	Low KFe	Founder cell	Plant 9	Cell 1	168.44
	Low KFe	Founder cell	Plant 9	Cell 2	88.032
	Low KFe	Founder cell	Plant 10	Cell 1	121.584
	Low KFe	Founder cell	Plant 10	Cell 2	211.934
	Low KFe	Founder cell	Plant 11	Cell 1	209.659
	Low KFe	Founder cell	Plant 11	Cell 2	171.555
	Low KFe	Founder cell	Plant 12	Cell 1	97.847
	Low KFe	Founder cell	Plant 12	Cell 2	34.937
	Low KFe	Founder cell	Plant 13	Cell 1	42.528
	Low KFe	Founder cell	Plant 13	Cell 2	172.684
	Control	SI	Plant 1	Cell 1	250.975
	Control	SI	Plant 1	Cell 2	240.862
	Control	SI	Plant 1	Cell 3	210.835
	Control	SI	Plant 2	Cell 1	163.54
	Control	SI	Plant 2	Cell 2	105.89
	Control	SI	Plant 2	Cell 3	149.346
	Control	SI	Plant 3	Cell 1	68.855
	Control	SI	Plant 3	Cell 2	123.553
	Control	SI	Plant 3	Cell 3	199.003
	Control	SI	Plant 4	Cell 1	129.397
	Control	SI	Plant 4	Cell 2	199.023
	Control	SI	Plant 4	Cell 3	150.868
	Control	SI	Plant 5	Cell 1	147.54
	Control	SI	Plant 5	Cell 2	172.371
	Control	SI	Plant 5	Cell 3	202.616
	Control	SI	Plant 6	Cell 1	237.125
	Control	SI	Plant 6	Cell 2	253.83
	Control	SI	Plant 6	Cell 3	248.162
	Control	SI	Plant 7	Cell 1	123.037
	Control	SI	Plant 7	Cell 2	244.394
	Control	SI	Plant 7	Cell 3	188.62
	Control	SI	Plant 8	Cell 1	66.098
	Control	SI	Plant 8	Cell 2	249.909
	Control	SI	Plant 8	Cell 3	254.931
	Control	SI	Plant 9	Cell 1	251.8
	Control	SI	Plant 9	Cell 2	122.031
	Control	SI	Plant 9	Cell 3	206.101
	Control	SI	Plant 10	Cell 1	168.938
	Control	SI	Plant 10	Cell 2	149.616
	Control	SI	Plant 11	Cell 1	228.257
	Control	SI	Plant 11	Cell 2	209.339
	Control	SI	Plant 11	Cell 3	241.196
	Control	SI	Plant 11	Cell 4	201.679
	Control	SI	Plant 12	Cell 1	254.962
	Control	SI	Plant 12	Cell 2	253.83
	Control	SI	Plant 12	Cell 3	253.698
	Control	SI	Plant 12	Cell 4	254.992
	Control	SI	Plant 13	Cell 1	81.01
	Control	SI	Plant 13	Cell 2	214.928
	Control	SI	Plant 13	Cell 3	178.818
	Control	SI	Plant 13	Cell 4	86
	Control	SI	Plant 14	Cell 1	249.411
	Control	SI	Plant 14	Cell 2	254.117
	Control	SI	Plant 14	Cell 3	233.794
	Control	SI	Plant 14	Cell 4	240.548
	Control	SI	Plant 15	Cell 1	211.392
	Control	SI	Plant 15	Cell 2	139.5
	Control	SI	Plant 15	Cell 3	177.533
	Control	SI	Plant 15	Cell 4	237.135
	Control	SI	Plant 16	Cell 1	205.554
	Control	SI	Plant 16	Cell 2	233.45
	Control	SI	Plant 16	Cell 3	255
	Control	SI	Plant 16	Cell 4	255
	Control	SI	Plant 17	Cell 1	251.948
	Control	SI	Plant 17	Cell 2	243.206
	Control	SI	Plant 18	Cell 1	186.387
	Control	SI	Plant 18	Cell 2	178.235
	Control	SI	Plant 19	Cell 1	244.127
	Control	SI	Plant 19	Cell 2	239.974
	Control	SI	Plant 20	Cell 1	168.091
	Control	SI	Plant 20	Cell 2	158.01
	Control	SI	Plant 21	Cell 1	111.93
	Control	SI	Plant 21	Cell 2	77.442
	Control	SI	Plant 21	Cell 3	134.539
	Control	SI	Plant 22	Cell 1	187.459
	Control	SI	Plant 22	Cell 2	233.19
	Control	SI	Plant 22	Cell 3	248.695
	Control	SI	Plant 22	Cell 4	219.272
	Control	SI	Plant 23	Cell 1	155.664
	Control	SI	Plant 23	Cell 2	165.44
	Control	SI	Plant 23	Cell 3	88.956
	Control	SI	Plant 24	Cell 1	211.901
	Control	SI	Plant 24	Cell 2	210.623
	Control	SI	Plant 24	Cell 3	213.634
	Control	SI	Plant 24	Cell 4	157.467
	Low Fe	S1	Plant 1	Cell 1	214.188
	Low Fe	S1	Plant 1	Cell 2	232.2
	Low Fe	S1	Plant 1	Cell 3	180.835
	Low Fe	S1	Plant 2	Cell 1	204.927
	Low Fe	S1	Plant 2	Cell 2	239.165
	Low Fe	S1	Plant 2	Cell 3	227.606
	Low Fe	S1	Plant 3	Cell 1	144.996
	Low Fe	S1	Plant 3	Cell 2	149.406
	Low Fe	S1	Plant 3	Cell 3	195.394
	Low Fe	S1	Plant 4	Cell 1	192.044
	Low Fe	S1	Plant 4	Cell 2	191.645
	Low Fe	S1	Plant 4	Cell 3	213.506
	Low Fe	S1	Plant 5	Cell 1	169.854
	Low Fe	S1	Plant 5	Cell 2	147.816
	Low Fe	S1	Plant 5	Cell 3	170.687
	Low Fe	S1	Plant 6	Cell 1	115.841
	Low Fe	S1	Plant 6	Cell 2	201.862
	Low Fe	S1	Plant 6	Cell 3	222.061
	Low Fe	S1	Plant 7	Cell 1	252.857
	Low Fe	S1	Plant 7	Cell 2	249.57
	Low Fe	S1	Plant 7	Cell 3	210.119
	Low Fe	S1	Plant 8	Cell 1	250.108
	Low Fe	S1	Plant 8	Cell 2	235.429
	Low Fe	S1	Plant 8	Cell 3	237.933
	Low Fe	S1	Plant 9	Cell 1	255
	Low Fe	S1	Plant 9	Cell 2	248.964
	Low Fe	S1	Plant 9	Cell 3	177.483
	Low Fe	S1	Plant 10	Cell 1	248.625
	Low Fe	S1	Plant 10	Cell 2	243.156
	Low Fe	S1	Plant 10	Cell 3	212.518
	Low Fe	S1	Plant 11	Cell 1	163.348
	Low Fe	S1	Plant 11	Cell 2	173.627
	Low Fe	S1	Plant 11	Cell 3	133.55
	Low Fe	S1	Plant 12	Cell 1	78.884
	Low Fe	S1	Plant 12	Cell 2	192.354
	Low Fe	S1	Plant 12	Cell 3	194.994
	Low Fe	S1	Plant 13	Cell 1	253.941
	Low Fe	S1	Plant 13	Cell 2	186.528
	Low K	SI	Plant 1	Cell 1	208.117
	Low K	SI	Plant 1	Cell 2	123.905
	Low K	SI	Plant 1	Cell 3	144.488
	Low K	SI	Plant 2	Cell 1	96.78
	Low K	SI	Plant 2	Cell 2	101.038
	Low K	SI	Plant 2	Cell 3	44.876
	Low K	SI	Plant 3	Cell 1	33.89
	Low K	SI	Plant 3	Cell 2	27.912
	Low K	SI	Plant 3	Cell 3	40.781
	Low K	SI	Plant 4	Cell 1	21.832
	Low K	SI	Plant 4	Cell 2	46.891
	Low K	SI	Plant 4	Cell 3	61.645
	Low K	SI	Plant 4	Cell 4	201.8
	Low K	SI	Plant 5	Cell 1	208.339
	Low K	S1	Plant 5	Cell 2	150.712
	Low K	S1	Plant 5	Cell 3	130.681
	Low K	S1	Plant 5	Cell 4	127.128
	Low K	S1	Plant 6	Cell 1	46.668
	Low K	S1	Plant 6	Cell 2	80.818
	Low K	S1	Plant 6	Cell 3	56.394
	Low K	S1	Plant 7	Cell 1	41.761
	Low K	S1	Plant 7	Cell 2	171.473
	Low K	S1	Plant 7	Cell 3	134.994
	Low K	S1	Plant 7	Cell 4	210.902
	Low K	S1	Plant 8	Cell 1	140.37
	Low K	S1	Plant 8	Cell 2	183.036
	Low K	S1	Plant 8	Cell 3	102.077
	Low K	S1	Plant 8	Cell 4	57.261
	Low K	S1	Plant 9	Cell 1	63.186
	Low K	S1	Plant 9	Cell 2	39.719
	Low K	S1	Plant 9	Cell 3	29.847
	Low K	S1	Plant 9	Cell 4	53.212
	Low K	S1	Plant 10	Cell 1	39.99
	Low K	S1	Plant 10	Cell 2	193.129
	Low K	S1	Plant 10	Cell 3	192.052
	Low K	S1	Plant 10	Cell 4	218.008
	Low K	S1	Plant 11	Cell 1	164.914
	Low K	S1	Plant 11	Cell 2	227.65
	Low K	S1	Plant 11	Cell 3	233.3
	Low K	S1	Plant 11	Cell 4	185.23
	Low K	S1	Plant 12	Cell 1	93.609
	Low K	S1	Plant 12	Cell 2	117.726
	Low K	S1	Plant 12	Cell 3	216.076
	Low K	S1	Plant 12	Cell 4	161.401
	Low K	S1	Plant 14	Cell 1	195.083
	Low K	S1	Plant 14	Cell 2	237.804
	Low K	S1	Plant 14	Cell 3	48.574
	Low K	S1	Plant 14	Cell 4	92.669
	Low K	S1	Plant 13	Cell 1	96.815
	Low K	S1	Plant 13	Cell 2	53.63
	Low K	S1	Plant 13	Cell 3	84.713
	Low K	S1	Plant 13	Cell 4	76.565
	Low K	SI	Plant 14	Cell 1	45.748
	Low K	SI	Plant 14	Cell 2	49.686
	Low K	SI	Plant 14	Cell 3	52.291
	Low K	SI	Plant 14	Cell 4	57.774
	Low K	SI	Plant 15	Cell 1	19.75
	Low K	SI	Plant 15	Cell 2	58.872
	Low K	SI	Plant 15	Cell 3	45.721
	Low K	SI	Plant 15	Cell 4	121.388
	Low K	SI	Plant 16	Cell 1	156.918
	Low K	SI	Plant 16	Cell 2	83.551
	Low K	SI	Plant 16	Cell 3	98.029
	Low K	SI	Plant 16	Cell 4	170.094
	Low K	SI	Plant 17	Cell 1	225.81
	Low K	SI	Plant 17	Cell 2	235.926
	Low K	S1	Plant 17	Cell 3	240.581
	Low K	S1	Plant 17	Cell 4	86.037
	Low K	S1	Plant 18	Cell 1	57.132
	Low K	S1	Plant 18	Cell 2	93.694
	Low K	S1	Plant 18	Cell 3	42.278
	Low K	S1	Plant 18	Cell 4	61.56
	Low K	S1	Plant 19	Cell 1	62.266
	Low K	S1	Plant 19	Cell 2	21.682
	Low K	S1	Plant 19	Cell 3	17.288
	Low K	S1	Plant 19	Cell 4	31.449
	Low K	S1	Plant 20	Cell 1	108.331
	Low K	S1	Plant 20	Cell 2	93.968
	Low K	S1	Plant 20	Cell 3	121.043
	Low K	S1	Plant 20	Cell 4	178.314
	Low K	S1	Plant 21	Cell 1	186.536
	Low K	S1	Plant 21	Cell 2	196.669
	Low K	S1	Plant 21	Cell 3	232.621
	Low K	S1	Plant 21	Cell 4	120.656
	Low K	S1	Plant 22	Cell 1	68.29
	Low K	S1	Plant 22	Cell 2	85.579
	Low K	S1	Plant 22	Cell 3	193.886
	Low K	S1	Plant 22	Cell 4	218.752
	Low K	S1	Plant 23	Cell 1	218.604
	Low K	S1	Plant 23	Cell 2	175.147
	Low K	S1	Plant 23	Cell 3	65.887
	Low K	S1	Plant 23	Cell 4	78.361
	Low K	S1	Plant 24	Cell 1	53.366
	Low K	S1	Plant 24	Cell 2	56.805
	Low K	S1	Plant 24	Cell 3	130.394
	Low K	S1	Plant 24	Cell 4	131.211
	Low K	S1	Plant 25	Cell 1	193.41
	Low K	S1	Plant 25	Cell 2	88.117
	Low K	S1	Plant 25	Cell 3	88.776
	Low K	S1	Plant 25	Cell 4	65.733
	Low K	S1	Plant 26	Cell 1	75.876
	Low K	S1	Plant 26	Cell 2	110.695
	Low K	S1	Plant 26	Cell 3	206.139
	Low K	S1	Plant 26	Cell 4	229.834
	Low K	SI	Plant 27	Cell 1	68.266
	Low K	SI	Plant 27	Cell 2	91.124
	Low K	SI	Plant 27	Cell 3	52.643
	Low K	SI	Plant 27	Cell 4	82.049
	Low K	SI	Plant 28	Cell 1	58.42
	Low K	SI	Plant 28	Cell 2	103.95
	Low K	SI	Plant 28	Cell 3	141.711
	Low K	SI	Plant 28	Cell 4	211.264
	Low K	SI	Plant 29	Cell 1	61.05
	Low K	SI	Plant 29	Cell 2	152.974
	Low K	SI	Plant 29	Cell 3	78.893
	Low K	SI	Plant 29	Cell 4	121.618
	Low K	SI	Plant 30	Cell 1	86.26
	Low K	SI	Plant 30	Cell 2	102.372
	Low K	S1	Plant 30	Cell 3	61.648
	Low K	S1	Plant 30	Cell 4	8.619
	Low K	S1	Plant 31	Cell 1	40.445
	Low K	S1	Plant 31	Cell 2	61.784
	Low K	S1	Plant 31	Cell 3	184.714
	Low K	S1	Plant 31	Cell 4	158.285
	Low K	S1	Plant 32	Cell 1	56.777
	Low K	S1	Plant 32	Cell 2	68.363
	Low K	S1	Plant 32	Cell 3	213.858
	Low K	S1	Plant 32	Cell 4	174.498
	Low KFe	SI	Plant 1	Cell 1	147.396
	Low KFe	SI	Plant 1	Cell 2	129.067
	Low KFe	S1	Plant 1	Cell 3	152.077
	Low KFe	S1	Plant 1	Cell 4	172.833
	Low KFe	S1	Plant 2	Cell 1	246.536
	Low KFe	S1	Plant 2	Cell 2	255
	Low KFe	S1	Plant 2	Cell 3	254.984
	Low KFe	S1	Plant 2	Cell 4	254.7
	Low KFe	S1	Plant 3	Cell 1	248.574
	Low KFe	S1	Plant 3	Cell 2	146.911
	Low KFe	S1	Plant 3	Cell 3	239.605
	Low KFe	S1	Plant 3	Cell 4	254.211
	Low KFe	SI	Plant 4	Cell 1	246.971
	Low KFe	SI	Plant 4	Cell 2	196.593
	Low KFe	S1	Plant 5	Cell 1	87.491
	Low KFe	S1	Plant 5	Cell 2	85.686
	Low KFe	S1	Plant 5	Cell 3	106.515
	Low KFe	S1	Plant 5	Cell 4	187.847
	Low KFe	S1	Plant 6	Cell 1	157.19
	Low KFe	S1	Plant 6	Cell 2	247.103
	Low KFe	S1	Plant 6	Cell 3	180.527
	Low KFe	S1	Plant 6	Cell 4	247.918
	Low KFe	S1	Plant 7	Cell 1	249.692
	Low KFe	S1	Plant 7	Cell 2	250.91
	Low KFe	SI	Plant 7	Cell 3	254.614
	Low KFe	SI	Plant 8	Cell 1	121.632
	Low KFe	S1	Plant 8	Cell 2	173.118
	Low KFe	S1	Plant 8	Cell 3	226.464
	Low KFe	S1	Plant 9	Cell 1	78.596
	Low KFe	S1	Plant 9	Cell 2	254.523
	Low KFe	S1	Plant 9	Cell 3	254.797
	Low KFe	S1	Plant 9	Cell 4	253.414
	Low KFe	S1	Plant 10	Cell 1	255
	Low KFe	S1	Plant 10	Cell 2	241.109
	Low KFe	S1	Plant 10	Cell 3	66.961
	Low KFe	S1	Plant 11	Cell 1	226.012
	Low KFe	S1	Plant 11	Cell 2	104.75
	Low KFe	S1	Plant 11	Cell 3	166.542
	Control	SII	Plant 1	Cell 1	241.804
	Control	SII	Plant 1	Cell 2	254.256
	Control	SII	Plant 1	Cell 3	231.021
	Control	SII	Plant 1	Cell 4	236.772
	Control	SII	Plant 2	Cell 1	139.708
	Control	SII	Plant 2	Cell 2	111.298
	Control	SII	Plant 2	Cell 3	174.091
	Control	SII	Plant 2	Cell 4	141.481
	Control	SII	Plant 3	Cell 1	174.047
	Control	SII	Plant 3	Cell 2	206.369
	Control	SII	Plant 3	Cell 3	240.721
	Control	SII	Plant 3	Cell 4	241.229
	Control	SII	Plant 4	Cell 1	255
	Control	SII	Plant 4	Cell 2	230.911
	Control	SII	Plant 4	Cell 3	254.978
	Control	SII	Plant 4	Cell 4	250.986
	Control	SII	Plant 5	Cell 1	239.75
	Control	SII	Plant 5	Cell 2	121.475
	Control	SII	Plant 5	Cell 3	114.612
	Control	SII	Plant 5	Cell 4	178.982
	Control	SII	Plant 6	Cell 1	165.324
	Control	SII	Plant 6	Cell 2	154.32
	Control	SII	Plant 6	Cell 3	246.764
	Control	SII	Plant 6	Cell 4	250.163
	Control	SII	Plant 7	Cell 1	249.977
	Control	SII	Plant 7	Cell 2	254.887
	Control	SII	Plant 7	Cell 3	250.371
	Control	SII	Plant 8	Cell 1	244.956
	Control	SII	Plant 8	Cell 2	252.74
	Control	SII	Plant 8	Cell 3	189.989
	Control	SII	Plant 9	Cell 1	222.509
	Control	SII	Plant 9	Cell 2	146.706
	Control	SII	Plant 9	Cell 3	117.703
	Control	SII	Plant 9	Cell 4	237.299
	Control	SII	Plant 10	Cell 1	216.757
	Control	SII	Plant 10	Cell 2	238.266
	Control	SII	Plant 10	Cell 3	112.384
	Control	SII	Plant 10	Cell 4	194.927
	Control	SII	Plant 11	Cell 1	153.217
	Control	SII	Plant 11	Cell 2	137.41
	Control	SII	Plant 11	Cell 3	226.469
	Control	SII	Plant 11	Cell 4	187.189
	Control	SII	Plant 12	Cell 1	250.013
	Control	SII	Plant 12	Cell 2	147.632
	Control	SII	Plant 12	Cell 3	113.784
	Control	SII	Plant 12	Cell 4	251.354
	Control	SII	Plant 14	Cell 1	185.662
	Control	SII	Plant 14	Cell 2	92.982
	Control	SII	Plant 14	Cell 3	231.288
	Control	SII	Plant 14	Cell 4	215.255
	Control	SII	Plant 13	Cell 1	140.312
	Control	SII	Plant 13	Cell 2	107.471
	Control	SII	Plant 13	Cell 3	179.99
	Control	SII	Plant 13	Cell 4	231.429
	Control	SII	Plant 14	Cell 1	165.229
	Control	SII	Plant 14	Cell 2	113.415
	Control	SII	Plant 14	Cell 3	122.557
	Control	SII	Plant 14	Cell 4	99.656
	Control	SII	Plant 15	Cell 1	174.738
	Control	SII	Plant 15	Cell 2	171.253
	Control	SII	Plant 15	Cell 3	156.092
	Control	SII	Plant 15	Cell 4	152.641
	Low Fe	SII	Plant 1	Cell 1	173.73
	Low Fe	SII	Plant 1	Cell 2	149.382
	Low Fe	SII	Plant 1	Cell 3	196.554
	Low Fe	SII	Plant 1	Cell 4	242.915
	Low Fe	SII	Plant 2	Cell 1	222.144
	Low Fe	SII	Plant 2	Cell 2	201.493
	Low Fe	SII	Plant 2	Cell 3	69.096
	Low Fe	SII	Plant 2	Cell 4	120.106
	Low Fe	SII	Plant 3	Cell 1	117.824
	Low Fe	SII	Plant 3	Cell 2	226.629
	Low Fe	SII	Plant 3	Cell 3	215.528
	Low Fe	SII	Plant 3	Cell 4	185.452
	Low Fe	SII	Plant 4	Cell 1	150.321
	Low Fe	SII	Plant 4	Cell 2	210.805
	Low Fe	SII	Plant 4	Cell 3	254.792
	Low Fe	SII	Plant 4	Cell 4	255
	Low Fe	SII	Plant 5	Cell 1	255
	Low Fe	SII	Plant 5	Cell 2	244.497
	Low Fe	SII	Plant 5	Cell 3	210.746
	Low Fe	SII	Plant 5	Cell 4	183.31
	Low Fe	SII	Plant 6	Cell 1	253.139
	Low Fe	SII	Plant 6	Cell 2	210.257
	Low Fe	SII	Plant 6	Cell 3	201.507
	Low Fe	SII	Plant 6	Cell 4	207.551
	Low Fe	SII	Plant 7	Cell 1	208.75
	Low Fe	SII	Plant 7	Cell 2	207.897
	Low Fe	SII	Plant 7	Cell 3	252.59
	Low Fe	SII	Plant 8	Cell 1	249.169
	Low Fe	SII	Plant 8	Cell 2	211.86
	Low Fe	SII	Plant 8	Cell 3	253.472
	Low Fe	SII	Plant 8	Cell 4	121.988
	Low Fe	SII	Plant 9	Cell 1	255
	Low Fe	SII	Plant 9	Cell 2	255
	Low Fe	SII	Plant 9	Cell 3	184.792
	Low Fe	SII	Plant 9	Cell 4	241.42
	Low Fe	SII	Plant 10	Cell 1	247.48
	Low Fe	SII	Plant 10	Cell 2	251.06
	Low Fe	SII	Plant 10	Cell 3	243.266
	Low Fe	SII	Plant 10	Cell 4	253.62
	Low Fe	SII	Plant 11	Cell 1	254.953
	Low Fe	SII	Plant 11	Cell 2	253.147
	Low Fe	SII	Plant 11	Cell 3	254.997
	Low Fe	SII	Plant 11	Cell 4	254.941
	Low Fe	SII	Plant 12	Cell 1	242.886
	Low Fe	SII	Plant 12	Cell 2	253.904
	Low Fe	SII	Plant 12	Cell 3	240.79
	Low Fe	SII	Plant 12	Cell 4	246.203
	Low Fe	SII	Plant 14	Cell 1	210.535
	Low Fe	SII	Plant 14	Cell 2	217.42
	Low Fe	SII	Plant 14	Cell 3	233.651
	Low Fe	SII	Plant 14	Cell 4	239.852
	Low Fe	SII	Plant 13	Cell 1	53.895
	Low Fe	SII	Plant 13	Cell 2	122.36
	Low Fe	SII	Plant 13	Cell 3	107.774
	Low Fe	SII	Plant 13	Cell 4	90.972
	Low Fe	SII	Plant 14	Cell 1	252.741
	Low Fe	SII	Plant 14	Cell 2	243.006
	Low Fe	SII	Plant 14	Cell 3	194.754
	Low Fe	SII	Plant 14	Cell 4	197.922
	Low Fe	SII	Plant 15	Cell 1	226.595
	Low Fe	SII	Plant 15	Cell 2	241.885
	Low Fe	SII	Plant 15	Cell 3	128.804
	Low Fe	SII	Plant 15	Cell 4	248.305
	Low Fe	SII	Plant 16	Cell 1	112.191
	Low Fe	SII	Plant 16	Cell 2	107.163
	Low Fe	SII	Plant 16	Cell 3	125.449
	Low Fe	SII	Plant 17	Cell 1	174.479
	Low Fe	SII	Plant 17	Cell 2	132.035
	Low K	SII	Plant 1	Cell 1	204.301
	Low K	SII	Plant 1	Cell 2	248.191
	Low K	SII	Plant 1	Cell 3	223.441
	Low K	SII	Plant 1	Cell 4	238.908
	Low K	SII	Plant 2	Cell 1	147.76
	Low K	SII	Plant 2	Cell 2	166.912
	Low K	SII	Plant 2	Cell 3	159.297
	Low K	SII	Plant 2	Cell 4	182.326
	Low K	SII	Plant 3	Cell 1	144.142
	Low K	SII	Plant 3	Cell 2	160.014
	Low K	SII	Plant 3	Cell 3	230.693
	Low K	SII	Plant 3	Cell 4	254.479
	Low K	SII	Plant 4	Cell 1	253.052
	Low K	SII	Plant 4	Cell 2	175.713
	Low K	SII	Plant 4	Cell 3	216.625
	Low K	SII	Plant 4	Cell 4	249.545
	Low K	SII	Plant 5	Cell 1	195.526
	Low K	SII	Plant 5	Cell 2	214.971
	Low K	SII	Plant 5	Cell 3	215.018
	Low K	SII	Plant 5	Cell 4	117.032
	Low K	SII	Plant 6	Cell 1	254.157
	Low K	SII	Plant 6	Cell 2	254.695
	Low K	SII	Plant 6	Cell 3	252.159
	Low K	SII	Plant 6	Cell 4	254.137
	Low K	SII	Plant 7	Cell 1	194.019
	Low K	SII	Plant 7	Cell 2	94.509
	Low K	SII	Plant 7	Cell 3	99.63
	Low K	SII	Plant 8	Cell 1	95.137
	Low K	SII	Plant 8	Cell 2	50.017
	Low K	SII	Plant 8	Cell 3	46.009
	Low K	SII	Plant 8	Cell 4	250.417
	Low K	SII	Plant 9	Cell 1	253.824
	Low K	SII	Plant 9	Cell 2	246.668
	Low K	SII	Plant 9	Cell 3	251.99
	Low K	SII	Plant 9	Cell 4	181.979
	Low K	SII	Plant 10	Cell 1	228.5
	Low K	SII	Plant 10	Cell 2	232.375
	Low K	SII	Plant 10	Cell 3	197.41
	Low K	SII	Plant 10	Cell 4	238.902
	Low K	SII	Plant 11	Cell 1	205.073
	Low K	SII	Plant 11	Cell 2	211.823
	Low K	SII	Plant 11	Cell 3	178.167
	Low K	SII	Plant 11	Cell 4	253.951
	Low K	SII	Plant 12	Cell 1	237.45
	Low K	SII	Plant 12	Cell 2	205.845
	Low K	SII	Plant 12	Cell 3	239.631
	Low K	SII	Plant 12	Cell 4	250.17
	Low K	SII	Plant 14	Cell 1	236.277
	Low K	SII	Plant 14	Cell 2	197.224
	Low K	SII	Plant 14	Cell 3	158.484
	Low K	SII	Plant 14	Cell 4	214.8
	Low K	SII	Plant 13	Cell 1	252.664
	Low K	SII	Plant 13	Cell 2	234.671
	Low K	SII	Plant 13	Cell 3	255
	Low K	SII	Plant 13	Cell 4	245.475
	Low K	SII	Plant 14	Cell 1	235.411
	Low K	SII	Plant 14	Cell 2	244.167
	Low K	SII	Plant 14	Cell 3	254.333
	Low K	SII	Plant 14	Cell 4	196.044
	Low K	SII	Plant 15	Cell 1	254.649
	Low K	SII	Plant 15	Cell 2	129.482
	Low K	SII	Plant 15	Cell 3	206.829
	Low K	SII	Plant 15	Cell 4	252.116
	Low K	SII	Plant 16	Cell 1	244.93
	Low K	SII	Plant 16	Cell 2	95.994
	Low K	SII	Plant 16	Cell 3	127.331
	Low K	SII	Plant 16	Cell 4	254.112
	Low K	SII	Plant 17	Cell 1	255
	Low K	SII	Plant 17	Cell 2	230.034
	Low K	SII	Plant 17	Cell 3	251.205
	Low K	SII	Plant 17	Cell 4	173.915
	Low K	SII	Plant 18	Cell 1	217.887
	Low K	SII	Plant 18	Cell 2	98.864
	Low K	SII	Plant 18	Cell 3	120.346
	Low K	SII	Plant 18	Cell 4	212.819
	Low K	SII	Plant 19	Cell 1	240.983
	Low K	SII	Plant 19	Cell 2	160.597
	Low K	SII	Plant 19	Cell 3	112.15
	Low K	SII	Plant 19	Cell 4	254.833
	Low K	SII	Plant 20	Cell 1	250.582
	Low K	SII	Plant 20	Cell 2	232.633
	Low K	SII	Plant 20	Cell 3	255
	Low K	SII	Plant 20	Cell 4	215.285
	Low K	SII	Plant 21	Cell 1	246.483
	Low K	SII	Plant 21	Cell 2	255
	Low K	SII	Plant 21	Cell 3	255
	Low K	SII	Plant 21	Cell 4	225.402
	Low K	SII	Plant 22	Cell 1	254.935
	Low K	SII	Plant 22	Cell 2	188.076
	Low K	SII	Plant 22	Cell 3	241.09
	Low K	SII	Plant 22	Cell 4	167.49
	Low K	SII	Plant 23	Cell 1	92.806
	Low K	SII	Plant 23	Cell 2	253.597
	Low K	SII	Plant 23	Cell 3	105.519
	Low K	SII	Plant 23	Cell 4	211.381
	Low K	SII	Plant 24	Cell 1	212.157
	Low K	SII	Plant 24	Cell 2	59.013
	Low K	SII	Plant 24	Cell 3	139.106
	Low K	SII	Plant 24	Cell 4	178.676
	Low K	SII	Plant 25	Cell 1	81.858
	Low K	SII	Plant 25	Cell 2	146.709
	Low K	SII	Plant 25	Cell 3	231.795
	Low K	SII	Plant 25	Cell 4	249.892
	Low KFe	SII	Plant 1	Cell 1	185.215
	Low KFe	SII	Plant 1	Cell 2	217.491
	Low KFe	SII	Plant 1	Cell 3	140.287
	Low KFe	SII	Plant 1	Cell 4	137.444
	Low KFe	SII	Plant 2	Cell 1	175.779
	Low KFe	SII	Plant 2	Cell 2	242.997
	Low KFe	SII	Plant 2	Cell 3	251.966
	Low KFe	SII	Plant 2	Cell 4	164.071
	Low KFe	SII	Plant 3	Cell 1	164.306
	Low KFe	SII	Plant 3	Cell 2	197.554
	Low KFe	SII	Plant 3	Cell 3	169.884
	Low KFe	SII	Plant 3	Cell 4	254.995
	Low KFe	SII	Plant 4	Cell 1	169.257
	Low KFe	SII	Plant 4	Cell 2	102.681
	Low KFe	SII	Plant 4	Cell 3	254.657
	Low KFe	SII	Plant 4	Cell 4	240.254
	Low KFe	SII	Plant 5	Cell 1	242.324
	Low KFe	SII	Plant 5	Cell 2	249.798
	Low KFe	SII	Plant 5	Cell 3	248.769
	Low KFe	SII	Plant 5	Cell 4	236.454
	Low KFe	SII	Plant 6	Cell 1	246.656
	Low KFe	SII	Plant 6	Cell 2	225.279
	Low KFe	SII	Plant 6	Cell 3	185.391
	Low KFe	SII	Plant 6	Cell 4	221.917
	Low KFe	SII	Plant 7	Cell 1	62.316
	Low KFe	SII	Plant 7	Cell 2	214.798
	Low KFe	SII	Plant 7	Cell 3	232.981
	Low KFe	SII	Plant 8	Cell 1	237.929
	Low KFe	SII	Plant 8	Cell 2	254.577
	Low KFe	SII	Plant 8	Cell 3	255
	Low KFe	SII	Plant 8	Cell 4	105.356
	Low KFe	SII	Plant 9	Cell 1	253.058
	Low KFe	SII	Plant 9	Cell 2	255
	Low KFe	SII	Plant 9	Cell 3	188.711
	Low KFe	SII	Plant 9	Cell 4	220.641
	Low KFe	SII	Plant 10	Cell 1	199.437
	Low KFe	SII	Plant 10	Cell 2	190.419
	Low KFe	SII	Plant 10	Cell 3	234.997
	Low KFe	SII	Plant 10	Cell 4	190.445
	Low KFe	SII	Plant 11	Cell 1	135.914
	Low KFe	SII	Plant 11	Cell 2	121.426
	Low KFe	SII	Plant 11	Cell 3	177.07
	Low KFe	SII	Plant 11	Cell 4	112.199
	Low KFe	SII	Plant 12	Cell 1	219.826
	Low KFe	SII	Plant 12	Cell 2	200.323
	Low KFe	SII	Plant 12	Cell 3	234.974
	Low KFe	SII	Plant 12	Cell 4	207.337
	Low KFe	SII	Plant 14	Cell 1	206.943
	Low KFe	SII	Plant 14	Cell 2	246.663
	Low KFe	SII	Plant 14	Cell 3	221.298
	Low KFe	SII	Plant 14	Cell 4	79.432
	Low KFe	SII	Plant 13	Cell 1	201.293
	Low KFe	SII	Plant 13	Cell 2	114.865
	Low KFe	SII	Plant 13	Cell 3	218.5
	Low KFe	SII	Plant 13	Cell 4	188.628
	Low KFe	SII	Plant 14	Cell 1	198.795
	Low KFe	SII	Plant 14	Cell 2	216.318
	Low KFe	SII	Plant 14	Cell 3	231.089
	Low KFe	SII	Plant 14	Cell 4	251.094
	Low KFe	SII	Plant 15	Cell 1	85.2
	Low KFe	SII	Plant 15	Cell 2	229.355
	Low KFe	SII	Plant 15	Cell 3	200.569
	Low KFe	SII	Plant 15	Cell 4	223.427
	Low KFe	SII	Plant 16	Cell 1	215.074
	Low KFe	SII	Plant 16	Cell 2	62.521
	Low KFe	SII	Plant 16	Cell 3	83.304
	Low KFe	SII	Plant 16	Cell 4	221.858
	Low KFe	SII	Plant 17	Cell 1	250.665
	Low KFe	SII	Plant 17	Cell 2	248.542
	Low KFe	SII	Plant 17	Cell 3	203.932
	Low KFe	SII	Plant 17	Cell 4	239.78
	Low KFe	SII	Plant 18	Cell 1	219.225
	Low KFe	SII	Plant 18	Cell 2	174.518
	Low KFe	SII	Plant 18	Cell 3	100.709
	Low KFe	SII	Plant 18	Cell 4	207.787
	Low KFe	SII	Plant 19	Cell 1	99.304
	Low KFe	SII	Plant 19	Cell 2	93.445
	Low KFe	SII	Plant 19	Cell 3	200.097
	Low KFe	SII	Plant 19	Cell 4	227.027
	Low KFe	SII	Plant 20	Cell 1	97.171
	Low KFe	SII	Plant 20	Cell 2	220.256
	Low KFe	SII	Plant 20	Cell 3	207.745
	Low KFe	SII	Plant 20	Cell 4	71.771

[truncated: 15 more sheets: Supp Fig 4, Supp Fig 5b,c, Supp Fig 6a, Supp Fig 7a-c, Supp Fig 12a,b, Supp Fig 13a,b, Supp Fig 14, Supp Fig 15, Supp Fig 16, Supp Fig 17, Supp Fig 18, Supp Fig 19, Supp Fig 20b, Supp Fig 21, Supp Fig 22]
